# Supplementary material for: Transmission and Drug Resistance Genotype of Multidrug-Resistant or Rifampicin-Resistant Mycobacterium tuberculosis in Chongqing, China
Source: Microbiol Spectr. 2022 Oct 10;10(5):e02405-21. doi: 10.1128/spectrum.02405-21 (PMC9604020; doi:10.1128/spectrum.02405-21)
Supplement: Supplemental file 1 — Download spectrum.02405-21-s0001.xlsx, XLSX file, 0.03 MB [file spectrum.02405-21-s0001.xlsx]

## Sheet: CRR between SNP and spatial dis
Cluster	Isolates ID	Isolates ID	SNP distance	Spatial distance	CRR	P value	All SNP distance	All spatial distance	CRR	P value
Cluster 6	22A144	22A014	9	62.6953	0.244426	0.64	0	0.65116	-0.0915835	0.14
	22A144	22A019	3	52.9616			0	2.37433
	22A144	22A063	12	86.6817			0	16.7143
	22A014	22A019	12	10.0978			0	58.8556
	22A014	22A063	21	72.4281			0	136.828
	22A019	22A063	15	68.8225			1	4.35873
Cluster 5	22A143	22A101	9	46.5026	0.225809	0.67	1	17.6599
	22A143	22A061	7	160.329			1	51.3242
	22A143	22A207	6	62.5177			1	63.8142
	22A101	22A061	16	169.144			1	64.7503
	22A101	22A207	15	59.8666			1	102.595
	22A061	22A207	13	109.28			1	105.763
Cluster 4	22A220	22A057	5	9.24811	0.951774	＜0.01	2	1.11739
	22A220	22A201	5	7.09388			2	1.6091
	22A220	22A223	11	42.971			2	50.8638
	22A220	22A109	21	65.8444			2	68.1146
	22A057	22A201	0	2.37433			2	78.5662
	22A057	22A223	16	40.4534			2	103.87
	22A057	22A109	26	60.1579			3	29.3502
	22A201	22A223	16	41.7309			3	52.9616
	22A201	22A109	26	62.143			3	67.892
	22A223	22A109	10	29.0371			3	45.6491
Cluster 3	22A169	22A017	9	80.0364	-0.5508	＜0.01	3	105.573
	22A169	22A071	6	220.567			3	123.561
	22A169	22A096	5	97.1993			3	339.815
	22A169	22A115	6	186.13			3	342.935
	22A169	22A158	9	186.329			4	21.0227
	22A169	22A179	5	159.207			4	12.2126
	22A169	22A222	9	187.325			4	53.7697
	22A169	22A226	9	187.513			4	68.7959
	22A017	22A071	15	149.571			4	43.8196
	22A017	22A096	14	83.5303			4	89.6786
	22A017	22A115	15	110.952			4	118.07
	22A017	22A158	18	111.461			4	124.765
	22A017	22A179	14	80.0466			4	190.849
	22A017	22A222	18	112.513			5	7.09388
	22A017	22A226	18	112.55			5	9.24811
	22A071	22A096	11	220.842			5	24.5879
	22A071	22A115	12	42.2665			5	31.2492
	22A071	22A158	15	41.106			5	31.7918
	22A071	22A179	11	81.0067			5	34.412
	22A071	22A222	15	40.0817			5	34.9429
	22A071	22A226	15	40.401			5	35.1613
	22A096	22A115	11	178.929			5	52.3612
	22A096	22A158	14	179.934			5	60.1965
	22A096	22A179	10	141.033			5	47.089
	22A096	22A222	14	180.985			5	86.9397
	22A096	22A226	14	180.76			5	118.253
	22A115	22A158	15	1.64194			5	159.207
	22A115	22A179	11	38.7594			5	92.2843
	22A115	22A222	15	2.34271			5	95.4701
	22A115	22A226	15	1.86882			5	97.1993
	22A158	22A179	14	39.9995			6	6.11944
	22A158	22A222	18	1.06652			6	7.19867
	22A158	22A226	18	1.24392			6	8.04317
	22A179	22A222	14	40.9928			6	37.7451
	22A179	22A226	14	40.628			6	60.1819
	22A222	22A226	18	0.785246			6	62.5177
Cluster 7	22A070	22A117	2	1.11739	-0.00157423	1	6	47.035
	22A070	22A157	1	105.763			6	47.7438
	22A117	22A157	3	105.573			6	111.559
Cluster 8	22A225	22A069	8	56.3861	-0.533531	0.64	6	119.4
	22A225	22A198	0	58.8556			6	121.56
	22A069	22A198	8	3.05172			6	153.979
Cluster 9	22A118	22A203	5	47.089			6	186.13
Cluster 10	22A012	22A030	7	10.5313			6	220.567
Cluster 11	22A111	22A154	4	190.849			6	92.5925
Cluster 12	22A052	22A112	11	57.7936			7	10.5313
Cluster 13	22A185	22A119	8	80.2826			7	32.5372
Cluster 14	22A082	22A135	12	239.669			7	32.6132
Cluster 15	22A095	22A044	1	51.3242			7	37.9061
Cluster16	22A036	22A035	3	342.935			7	41.0075
Cluster 17	22A103	22A200	2	1.6091			7	44.6221
Cluster 18	22A006	22A009	0	16.7143			7	46.8189
Cluster 19	22A005	22A089	0	136.828			7	111.568
Cluster 20	22A120	22A162	0	0.65116			7	121.558
Cluster 2	22A007	22A042	14	24.9167	-0.202675	0.1	7	152.596
	22A007	22A043	18	28.787			7	160.329
	22A007	22A049	11	41.0946			7	162.169
	22A007	22A059	6	7.19867			7	350.628
	22A007	22A110	14	5.60506			7	91.6255
	22A007	22A129	1	17.6599			7	95.6182
	22A007	22A183	10	13.8705			8	3.05172
	22A007	22A212	11	24.7456			8	8.78451
	22A007	22A147	9	336.793			8	10.001
	22A007	22A011	12	116.128			8	11.7805
	22A007	22A091	11	52.0488			8	18.8048
	22A042	22A043	20	22.8948			8	34.9397
	22A042	22A049	13	16.3576			8	54.1276
	22A042	22A059	8	18.8048			8	56.3861
	22A042	22A110	16	22.4995			8	59.4333
	22A042	22A129	13	39.311			8	65.0975
	22A042	22A183	12	28.2582			8	78.4642
	22A042	22A212	13	49.6578			8	80.2826
	22A042	22A147	11	336.437			8	84.6649
	22A042	22A011	14	118.028			8	115.853
	22A042	22A091	13	45.6652			8	137.895
	22A043	22A049	17	33.6473			8	162.545
	22A043	22A059	12	22.3147			8	290.787
	22A043	22A110	20	31.0079			8	325.018
	22A043	22A129	17	46.421			8	334.089
	22A043	22A183	16	20.0008			8	339.622
	22A043	22A212	17	48.274			9	25.004
	22A043	22A147	15	358.35			9	28.2993
	22A043	22A011	18	138.888			9	29.3793
	22A043	22A091	17	67.9651			9	36.9265
	22A049	22A059	5	35.1613			9	52.048
	22A049	22A110	13	38.0837			9	52.3471
	22A049	22A129	10	54.1248			9	62.6953
	22A049	22A183	9	44.0797			9	64.4456
	22A049	22A212	10	65.8219			9	40.412
	22A049	22A147	8	334.089			9	42.5776
	22A049	22A011	11	119.016			9	44.0797
	22A049	22A091	10	45.4709			9	46.5026
	22A059	22A110	8	8.78451			9	80.0364
	22A059	22A129	5	24.5879			9	84.3159
	22A059	22A183	4	12.2126			9	88.6855
	22A059	22A212	5	31.2492			9	107.112
	22A059	22A147	3	339.815			9	115.607
	22A059	22A011	6	119.4			9	186.329
	22A059	22A091	5	52.3612			9	187.325
	22A110	22A129	13	17.1519			9	187.513
	22A110	22A183	12	18.8307			9	220.704
	22A110	22A212	13	28.1976			9	336.793
	22A110	22A147	11	331.882			10	7.84993
	22A110	22A011	14	111.297			10	8.84983
	22A110	22A091	13	46.4515			10	20.7633
	22A129	22A183	9	29.3793			10	29.0371
	22A129	22A212	10	18.2456			10	13.8705
	22A129	22A147	8	325.018			10	14.2826
	22A129	22A011	11	104.599			10	18.2456
	22A129	22A091	10	49.7706			10	34.5052
	22A183	22A212	9	28.2993			10	38.8425
	22A183	22A147	7	350.628			10	51.6074
	22A183	22A011	10	129.981			10	54.1248
	22A183	22A091	9	64.4456			10	65.8219
	22A212	22A147	8	339.622			10	67.955
	22A212	22A011	11	120.113			10	45.4709
	22A212	22A091	10	67.955			10	49.7706
	22A147	22A011	9	220.704			10	86.3011
	22A147	22A091	8	290.787			10	89.8328
	22A011	22A091	11	73.6024			10	129.981
Cluster 1	22A023	22A033	16	13.216	-0.212332	0.02	10	141.033
	22A023	22A133	12	22.1243			11	5.57864
	22A023	22A140	9	25.004			11	24.7456
	22A023	22A199	13	81.9813			11	29.9509
	22A023	22A141	18	59.3124			11	34.482
	22A023	22A153	10	38.8425			11	38.7594
	22A023	22A034	11	29.9509			11	50.5658
	22A023	22A056	13	34.5879			11	52.0488
	22A023	22A166	18	33.2925			11	57.7936
	22A023	22A094	13	58.6461			11	41.0946
	22A023	22A050	11	88.9938			11	42.5518
	22A023	22A148	12	89.5075			11	42.971
	22A023	22A105	14	73.2185			11	43.2498
	22A023	22A002	15	31.8677			11	45.6825
	22A023	22A018	13	25.1403			11	73.6024
	22A033	22A133	10	14.2826			11	81.0067
	22A033	22A140	7	32.5372			11	88.9938
	22A033	22A199	11	93.3618			11	104.599
	22A033	22A141	16	55.5824			11	119.016
	22A033	22A153	8	34.9397			11	120.113
	22A033	22A034	9	36.9265			11	120.147
	22A033	22A056	11	42.5518			11	144.012
	22A033	22A166	16	41.4686			11	178.929
	22A033	22A094	11	45.6825			11	220.842
	22A033	22A050	9	88.6855			11	331.882
	22A033	22A148	10	89.8328			11	336.437
	22A033	22A105	12	76.2456			11	93.3618
	22A033	22A002	13	42.0487			12	22.1243
	22A033	22A018	11	34.482			12	22.3147
	22A133	22A140	3	45.6491			12	28.2582
	22A133	22A199	7	91.6255			12	10.0978
	22A133	22A141	12	41.4478			12	18.8307
	22A133	22A153	4	21.0227			12	37.1974
	22A133	22A034	5	31.7918			12	41.4478
	22A133	22A056	7	37.9061			12	42.2665
	22A133	22A166	12	37.1974			12	76.2456
	22A133	22A094	7	46.8189			12	86.6817
	22A133	22A050	1	102.595			12	89.5075
	22A133	22A148	2	103.87			12	116.128
	22A133	22A105	8	65.0975			12	120.14
	22A133	22A002	9	40.412			12	145.318
	22A133	22A018	7	32.6132			12	239.669
	22A140	22A199	4	89.6786			13	1.42409
	22A140	22A141	9	84.3159			13	8.59239
	22A140	22A153	1	63.8142			13	25.1403
	22A140	22A034	2	50.8638			13	28.1976
	22A140	22A056	4	53.7697			13	16.3576
	22A140	22A166	9	52.3471			13	17.1519
	22A140	22A094	4	68.7959			13	34.5879
	22A140	22A050	2	68.1146			13	38.0837
	22A140	22A148	3	67.892			13	39.311
	22A140	22A105	5	95.4701			13	50.5836
	22A140	22A002	6	47.7438			13	54.6268
	22A140	22A018	4	43.8196			13	58.6461
	22A199	22A141	5	92.2843			13	42.0487
	22A199	22A153	5	86.9397			13	45.6652
	22A199	22A034	6	60.1819			13	46.4013
	22A199	22A056	8	54.1276			13	46.4515
	22A199	22A166	13	54.6268			13	49.6578
	22A199	22A094	8	137.895			13	73.6349
	22A199	22A050	6	153.979			13	81.9813
	22A199	22A148	7	152.596			13	83.894
	22A199	22A105	1	64.7503			13	109.28
	22A199	22A002	10	51.6074			14	5.60506
	22A199	22A018	8	59.4333			14	24.9167
	22A141	22A153	10	20.7633			14	39.9995
	22A141	22A034	11	43.2498			14	40.628
	22A141	22A056	13	46.4013			14	40.9928
	22A141	22A166	18	47.0663			14	43.9666
	22A141	22A094	13	73.6349			14	73.2185
	22A141	22A050	11	144.012			14	80.0466
	22A141	22A148	12	145.318			14	83.5303
	22A141	22A105	6	37.7451			14	111.297
	22A141	22A002	15	54.7059			14	118.028
	22A141	22A018	13	50.5836			14	179.934
	22A153	22A034	3	29.3502			14	180.76
	22A153	22A056	5	34.412			14	180.985
	22A153	22A166	10	34.5052			15	1.64194
	22A153	22A094	5	60.1965			15	1.86882
	22A153	22A050	3	123.561			15	2.34271
	22A153	22A148	4	124.765			15	7.8293
	22A153	22A105	6	47.035			15	31.8677
	22A153	22A002	7	41.0075			15	54.7059
	22A153	22A018	5	34.9429			15	59.8666
	22A034	22A056	6	6.11944			15	68.8225
	22A034	22A166	11	5.57864			15	40.0817
	22A034	22A094	2	78.5662			15	40.401
	22A034	22A050	4	118.07			15	41.106
	22A034	22A148	5	118.253			15	110.952
	22A034	22A105	7	44.6221			15	149.571
	22A034	22A002	8	11.7805			15	358.35
	22A034	22A018	6	8.04317			16	20.0008
	22A056	22A166	13	1.42409			16	22.4995
	22A056	22A094	8	84.6649			16	13.216
	22A056	22A050	6	121.56			16	55.5824
	22A056	22A148	7	121.558			16	40.4534
	22A056	22A105	9	42.5776			16	41.4686
	22A056	22A002	10	8.84983			16	41.7309
	22A056	22A018	8	10.001			16	169.144
	22A166	22A094	13	83.894			17	33.6473
	22A166	22A050	11	120.147			17	67.9651
	22A166	22A148	12	120.14			17	46.421
	22A166	22A105	14	43.9666			17	48.274
	22A166	22A002	15	7.8293			18	0.785246
	22A166	22A018	13	8.59239			18	1.06652
	22A094	22A050	6	92.5925			18	1.24392
	22A094	22A148	7	95.6182			18	28.787
	22A094	22A105	9	107.112			18	33.2925
	22A094	22A002	10	86.3011			18	59.3124
	22A094	22A018	8	78.4642			18	47.0663
	22A050	22A148	1	4.35873			18	111.461
	22A050	22A105	7	162.169			18	112.513
	22A050	22A002	8	115.853			18	112.55
	22A050	22A018	6	111.559			18	138.888
	22A148	22A105	8	162.545			20	22.8948
	22A148	22A002	9	115.607			20	31.0079
	22A148	22A018	7	111.568			21	65.8444
	22A105	22A002	11	50.5658			21	72.4281
	22A105	22A018	9	52.048			26	60.1579
	22A002	22A018	10	7.84993			26	62.143
