# Supplementary material for: Transmission and Drug Resistance Genotype of Multidrug-Resistant or Rifampicin-Resistant Mycobacterium tuberculosis in Chongqing, China
Source: Microbiol Spectr. 2022 Oct 10;10(5):e02405-21. doi: 10.1128/spectrum.02405-21 (PMC9604020; doi:10.1128/spectrum.02405-21)
Supplement: Supplemental file 2 — Download spectrum.02405-21-s0002.xlsx, XLSX file, 0.03 MB [file spectrum.02405-21-s0002.xlsx]

## Sheet: phenotypic and genotypic
Isolates	main_lineage	sub_lineage	RIF	rifampicin	INH	isoniazid	EMB	ethambutol	MXF	LEV	fluoroquinolones	KAN	AMI	aminoglycosides	ETH	ethionamide	BDQ	bedaquiline	DLM	delamanid	LZD	linezolid	CFZ	clofazimine
22A001	lineage2	lineage2.2.1	R	rpoB_p.Ser450Leu	R	katG_p.Ser315Thr	S	embB_p.Gly406Asp	R	R	gyrB_p.Asp461Asn	S	S	-	S	-	S	-	S	-	S	-	S	-
22A002	lineage2	lineage2.2.1	R	rpoB_p.Asp435Gly	R	fabG1_c.-8T>C, katG_p.Ser315Thr	R	embB_p.Gln497Arg	R	R	gyrA_p.Asp94Gly	S	S	-	S	fabG1_c.-8T>C	S	-	S	-	S	-	S	-
22A003	lineage2	lineage2.2.1	R	rpoB_p.Ser450Leu	R	fabG1_c.-8T>C, katG_p.Ser315Thr	R	embB_p.Met306Ile	R	R	gyrA_p.Asp94Asn	R	R	rrs_r.1401a>g	R	ethA_c.110_110del, fabG1_c.-8T>C	S	-	S	-	S	-	S	-
22A004	lineage2	lineage2.2.1	R	rpoB_p.Ser450Leu	R	katG_p.Ser315Thr	S	-	S	S	-	S	S	-	S	-	S	-	S	-	S	-	S	-
22A005	lineage2	lineage2.2.1	R	rpoB_p.Asp435Val	R	katG_p.Tyr337Cys	R	embB_p.Gln497Arg	R	R	gyrA_p.Asp94Gly, gyrA_p.Ala74Ser	R	R	rrs_r.1401a>g	S	-	S	-	S	-	S	-	S	-
22A006	lineage2	lineage2.2.1	R	rpoB_p.Ser450Leu	R	katG_Chromosome:g.2154631_2154973del, ahpC_c.-39C>T	S	embB_p.Gly406Asp	S	S	-	S	S	-	S	-	S	-	S	-	S	-	S	-
22A007	lineage2	lineage2.2.1	R	rpoB_p.Ser450Leu, rpoB_p.Ala286Val	R	katG_p.Ser315Thr	R	embB_p.Met306Ile	R	R	gyrA_p.Asp94Gly	S	S	-	R	-	S	-	S	-	S	-	S	-
22A008	lineage2	lineage2.2.1	R	rpoB_p.Asp435Val	R	ahpC_c.-52C>T, katG_c.285_292del	R	embB_p.Met306Ile, embB_p.Gln497Arg	R	R	gyrA_p.Asp94Asn	S	S	-	S	-	S	-	S	-	S	-	S	-
22A009	lineage2	lineage2.2.1	R	rpoB_p.Ser450Leu	R	katG_Chromosome:g.2154631_2154973del	R	embB_p.Asp328Gly, embB_p.Gly406Asp	S	S	-	S	S	-	S	-	S	-	S	-	S	-	S	-
22A011	lineage2	lineage2.2.1	R	rpoB_p.Ser450Leu, rpoB_p.Ala286Val	R	katG_p.Ser315Thr	R	embB_p.Met306Ile	R	R	gyrA_p.Asp94Gly	S	S	-	R	-	S	-	S	-	S	-	S	-
22A012	lineage2	lineage2.2.1	R	rpoB_p.Ser450Leu	R	katG_p.Ser315Thr, fabG1_c.-15C>T	R	embB_p.Gly406Ser	R	R	gyrA_p.Asp94Gly	S	S	-	R	fabG1_c.-15C>T	S	-	S	-	S	-	S	-
22A013	lineage2	lineage2.2.1	R	rpoB_p.Asp435Gly, rpoB_p.Leu430Pro	R	katG_p.Ser315Thr	R	embB_p.Met306Val, embB_p.Asp354Ala	S	S	-	S	S	-	S	-	S	-	S	-	S	-	S	-
22A014	lineage2	lineage2.2.1	R	rpoB_p.His445Gln, rpoB_p.Leu430Pro	R	katG_p.Ser315Thr	R	embB_p.Gly406Ala, embA_c.-12C>T	R	R	gyrA_p.Asp94Ala	S	S	-	S	-	S	-	S	-	S	-	S	-
22A017	lineage2	lineage2.2.1	R	rpoB_p.His445Ser, rpoB_p.Leu430Pro	R	katG_p.Ser315Thr	R	embB_p.Met306Val	R	R	gyrA_p.Asp94Gly	S	S	-	S	-	S	-	S	-	S	-	S	-
22A018	lineage2	lineage2.2.1	R	rpoB_p.Asp435Gly	R	fabG1_c.-8T>C, katG_p.Ser315Thr	R	embB_p.Gln497Arg	R	R	gyrB_p.Asp461Asn	S	S	-	S	ethA_p.Tyr386Cys, fabG1_c.-8T>C	S	-	S	-	S	-	S	-
22A019	lineage2	lineage2.2.1	R	rpoB_p.Ser450Leu	R	katG_p.Ser315Thr	R	embB_p.Gln497Arg	R	R	gyrA_p.Ala90Val	S	S	-	S	-	S	-	S	-	S	-	S	-
22A023	lineage2	lineage2.2.1	R	rpoB_p.Asp435Gly	R	katG_p.Ser315Thr	R	embB_p.Gln497Arg	S	S	-	S	S	-	S	-	S	-	S	-	S	-	S	-
22A025	lineage2	lineage2.2.1	R	rpoB_p.His445Tyr	R	katG_p.Ser315Thr	R	embB_p.Met306Val	S	S	-	S	S	-	S	-	S	-	S	-	S	-	S	-
22A026	lineage4	lineage4	R	rpoB_p.His445Cys	R	katG_p.Ser315Thr	S	embB_p.Met306Ile	R	R	gyrA_p.Gly88Cys	S	S	-	S	-	S	-	S	-	S	-	S	-
22A027	lineage2	lineage2.2.1	R	rpoB_p.Ser450Leu	R	katG_p.Ser315Thr	R	embB_p.Met306Val	S	S	-	S	S	-	S	-	S	-	S	-	S	-	S	-
22A028	lineage2	lineage2.2.1	R	rpoB_p.Ser450Leu	R	katG_p.Ser315Thr	R	embB_p.Gln497Arg	S	S	-	S	S	-	S	-	S	-	S	-	S	-	S	-
22A030	lineage2	lineage2.2.1	R	rpoB_p.Ser450Leu	R	katG_p.Ser315Thr	R	embB_p.Asp328Gly, embB_p.Gly406Ser	R	R	gyrA_p.Asp94Ala	S	S	-	S	-	S	-	S	-	S	-	S	-
22A032	lineage2	lineage2.2.1	R	rpoB_p.Asp435Val	R	katG_p.Ser315Thr	R	embB_p.Met306Val	R	R	gyrA_p.Asp94Gly	R	R	rrs_r.1401a>g	R	-	S	-	S	-	S	-	S	-
22A033	lineage2	lineage2.2.1	R	rpoB_p.Asp435Gly	R	fabG1_c.-8T>C, katG_p.Ser315Thr	R	embB_p.Gln497Arg	S	S	-	S	S	-	S	fabG1_c.-8T>C	S	-	S	-	S	-	S	-
22A034	lineage2	lineage2.2.1	R	rpoB_p.Asp435Gly	R	fabG1_c.-8T>C, katG_p.Ser315Thr	R	embB_p.Gln497Arg	S	S	-	S	S	-	S	fabG1_c.-8T>C	S	-	S	-	S	-	S	-
22A035	lineage4	lineage4.2.2	R	-	R	-	S	-	S	S	-	S	S	-	S	-	S	-	S	-	S	-	S	-
22A036	lineage4	lineage4.2.2	R	-	R	-	R	-	R	R	-	S	S	-	R	-	S	-	S	-	S	-	S	-
22A037	lineage4	lineage4.2	R	-	R	-	R	-	R	R	-	R	S	-	R	-	S	-	S	-	S	-	S	-
22A038	lineage2	lineage2.2.1	R	rpoB_p.Ser450Leu	R	katG_p.Ser315Thr	R	embB_p.Met306Val	R	R	-	S	S	-	S	-	S	-	S	-	S	-	S	-
22A039	lineage2	lineage2.2.1	R	rpoB_p.Asp435Gly, rpoB_p.Leu430Pro	R	ahpC_c.-52C>T	R	embB_p.Asp354Ala, embB_p.Asp1024Asn	S	S	gyrA_p.Ala90Val, gyrA_p.Asp94Ala	S	S	-	S	-	S	-	S	-	S	-	S	-
22A040	lineage2	lineage2.2.2	R	rpoB_p.Ser450Leu	R	katG_p.Ser315Asn	S	-	S	S	-	S	S	-	S	-	S	-	S	-	S	-	S	-
22A041	lineage2	lineage2.2.1	R	rpoB_p.Ser450Leu	R	katG_p.Ser315Thr	R	embB_p.Met306Val	S	S	-	S	S	-	S	-	S	-	S	-	S	-	S	-
22A042	lineage2	lineage2.2.1	R	rpoB_p.Ser450Leu, rpoB_p.Ala286Val	R	katG_p.Ser315Thr	R	embB_p.Met306Ile	S	S	-	S	S	-	R	-	S	-	S	-	S	-	S	-
22A043	lineage2	lineage2.2.1	R	rpoB_p.Ser450Leu, rpoB_p.Ala286Val	R	katG_p.Ser315Thr	R	embB_p.Met306Ile	R	R	gyrA_p.Asp94Ala	S	S	-	R	-	S	-	S	-	S	-	S	-
22A044	lineage4	lineage4.4.2	R	rpoB_p.Ser450Leu	R	katG_p.Ser315Thr	S	-	S	S	-	S	S	-	S	-	S	-	S	-	S	-	S	-
22A045	lineage2	lineage2.2.1	R	rpoB_p.Asp435Tyr, rpoB_p.Ser450Leu	R	-	S	-	S	S	-	S	S	-	S	-	S	-	S	-	S	-	S	-
22A046	lineage2	lineage2.2.1	R	rpoB_p.Ser450Leu	R	katG_p.Ser315Asn	S	-	S	S	-	S	S	-	S	-	S	-	S	-	S	-	S	-
22A047	lineage2	lineage2.2.1	R	rpoB_p.Ser450Leu	R	katG_c.371_371del	R	embB_p.Asp354Ala, embB_p.Gln497Pro	R	R	gyrA_p.Ala90Val, gyrA_p.Asp94Gly	S	S	-	R	ethA_Chromosome:g.4326004_4326447del	S	-	S	-	S	-	S	-
22A049	lineage2	lineage2.2.1	R	rpoB_p.Ser450Leu, rpoB_p.Ala286Val	R	fabG1_c.-8T>C, katG_p.Ser315Thr	R	embB_p.Met306Ile	R	R	gyrA_p.Asp94Gly	R	R	-	R	fabG1_c.-8T>C	S	-	S	-	S	-	S	-
22A050	lineage2	lineage2.2.1	R	rpoB_p.Asp435Gly	R	fabG1_c.-8T>C, katG_p.Ser315Thr	R	embB_p.Gln497Arg	R	R	gyrB_p.Asp461Asn, gyrA_p.Ala90Val	S	S	-	R	fabG1_c.-8T>C, ethA_c.1431_1431del	R	-	S	-	S	-	S	-
22A051	lineage4	lineage4.2.2	R	rpoB_p.Ser450Leu	R	katG_p.Ser315Thr	S	embB_p.Asp354Ala	R	S	gyrA_p.Ala74Ser, gyrB_p.Ser447Phe	S	S	-	S	-	S	-	S	-	S	-	S	-
22A052	lineage2	lineage2.2.1	R	rpoB_p.Ser450Leu	R	katG_p.Ser315Thr	R	embB_p.Tyr319Cys	S	S	-	S	S	-	S	-	S	-	S	-	S	-	S	-
22A055	lineage4	lineage4.5	R	-	R	katG_c.1432_1432del, ahpC_c.-81C>T	S	-	S	S	-	S	S	-	S	-	S	-	S	-	S	-	S	-
22A056	lineage2	lineage2.2.1	R	rpoB_p.Asp435Gly	R	fabG1_c.-8T>C, katG_p.Ser315Thr	R	embB_p.Gln497Arg	S	S	-	S	S	-	S	fabG1_c.-8T>C	S	-	S	-	S	-	S	-
22A057	lineage2	lineage2.2.1	R	rpoB_p.Ser450Leu	R	katG_p.Ser315Thr	R	embB_p.Met306Ile, embB_p.Gly406Asp	R	R	gyrA_p.Ala90Val	S	S	-	S	-	S	-	R	-	S	-	S	-
22A058	lineage4	lineage4.2.2	R	rpoB_p.His445Asp	R	katG_p.Ser315Thr	R	embB_p.Met306Val, embA_c.-16C>G	S	S	-	S	S	-	S	-	S	-	S	-	S	-	S	-
22A059	lineage2	lineage2.2.1	R	rpoB_p.Ser450Leu, rpoB_p.Ala286Val	R	katG_p.Ser315Thr	R	embB_p.Met306Ile	R	R	gyrA_p.Asp94Ala	S	S	-	R	-	S	-	S	-	S	-	S	-
22A060	lineage2	lineage2.2.1	R	rpoB_p.Ser450Leu	R	katG_p.Ser315Thr	R	embB_p.Met306Ile	S	S	-	S	S	-	S	-	S	-	S	-	S	-	S	-
22A061	lineage2	lineage2.2.1	R	rpoB_p.Ser450Leu	R	katG_p.Ser315Thr	R	embB_p.Met306Ile	S	S	-	S	S	-	S	-	S	-	S	-	S	-	S	-
22A062	lineage2	lineage2.2.1	R	rpoB_p.Asp435Gly, rpoB_p.Met434Ile	R	ahpC_c.-74G>A	R	embB_p.Met306Val	S	S	-	S	S	-	S	-	S	-	S	-	S	-	S	-
22A063	lineage2	lineage2.2.1	R	rpoB_p.His445Gln, rpoB_p.Leu430Pro	R	katG_p.Ser315Thr	R	embB_p.Gly406Ala	S	S	-	S	S	-	S	-	S	-	S	-	S	-	S	-
22A064	lineage4	lineage4.5	R	rpoB_p.Ser450Leu	R	katG_p.Ser315Thr	S	-	R	S	gyrB_p.Arg446Leu	S	S	-	S	-	S	-	S	-	S	-	S	-
22A065	lineage2	lineage2.2.2	R	rpoB_p.Ser450Leu	R	ahpC_c.-54C>T, katG_p.Trp351*	R	embB_p.Met306Val, embA_c.-16C>G	S	S	-	S	S	-	S	-	S	-	S	-	S	-	S	-
22A069	lineage2	lineage2.2.1	R	rpoB_p.Ser450Leu	R	katG_p.Ser315Thr	R	embB_p.Glu405Asp	S	S	-	S	S	-	S	-	S	-	S	-	S	-	S	-
22A070	lineage2	lineage2.2.1	R	rpoB_p.Ser450Leu	R	fabG1_c.-15C>T	S	-	R	R	gyrA_p.Asp94Gly	S	S	-	R	fabG1_c.-15C>T	S	-	S	-	S	-	S	-
22A071	lineage2	lineage2.2.1	R	rpoB_p.Ser450Leu, rpoC_p.Leu527Val	R	katG_p.Ser315Thr	R	embB_p.Met306Val	R	R	gyrA_p.Ala90Val, gyrA_p.Ser91Pro	R	R	rrs_r.1401a>g	S	-	S	-	S	-	S	-	S	-
22A072	lineage2	lineage2.2.1	R	rpoB_p.His445Asp	R	katG_p.Ser315Thr	S	embB_p.Met306Val	S	S	-	S	S	-	S	ethA_Chromosome:g.4326004_4327421del	S	-	S	-	S	-	S	-
22A073	lineage2	lineage2.2.1	R	rpoB_p.Ser450Leu	R	katG_p.Ser315Thr	R	-	S	S	-	S	S	-	S	-	S	-	S	-	S	-	R	-
22A074	lineage2	lineage2.2.1	R	rpoB_p.Ser450Leu	R	katG_p.Ser315Thr	S	embB_p.Met306Val	S	S	gyrA_p.Asp94Tyr	S	S	-	S	ethA_c.1054_1054del	S	-	S	-	S	-	S	-
22A075	lineage4	lineage4.5	R	rpoB_p.Phe424Val, rpoB_p.Leu430Pro	R	-	R	embB_p.Met306Ile	R	R	gyrA_p.Ala90Val	S	S	-	R	-	S	-	S	-	S	-	S	-
22A076	lineage2	lineage2.2.2	R	rpoB_p.Ser450Leu	R	katG_p.Ser315Thr	S	embB_p.Gly406Asp	R	R	-	S	S	-	S	-	S	-	S	-	S	-	S	-
22A077	lineage4	lineage4.2.2	R	rpoB_p.Ser450Leu	R	katG_p.Ser315Thr	R	embB_p.Met306Leu	R	S	gyrA_p.Ala90Val	S	S	-	S	-	S	-	S	-	S	-	S	-
22A078	lineage2	lineage2.2.1	R	rpoB_p.Leu452Pro	R	katG_p.Ser315Thr	R	embB_p.Met306Val	R	R	gyrA_p.Ala90Val	S	S	-	S	-	S	-	S	-	S	-	S	-
22A079	lineage2	lineage2.2.1	R	rpoB_p.Ile491Phe	R	katG_p.Ser315Thr, fabG1_c.-15C>T	R	-	R	R	gyrA_p.Ala90Val, gyrA_p.Asp94Ala	S	S	-	S	fabG1_c.-15C>T	S	-	S	-	S	-	S	-
22A080	lineage2	lineage2.2.1	R	rpoB_p.Ser450Leu	R	fabG1_c.-8T>C, katG_p.Ser315Thr	S	embB_p.Tyr319Cys	R	R	gyrA_p.Asp94Ala	S	S	-	R	fabG1_c.-8T>C	S	-	S	-	S	-	S	-
22A081	lineage2	lineage2.2.2	R	rpoB_p.Asp435Val	R	katG_p.Ser315Thr	R	embB_p.Met306Val	R	R	-	S	S	rrs_r.1401a>g	R	-	S	-	S	-	S	-	S	-
22A082	lineage4	lineage4.4.2	R	rpoB_p.Asp435Val	R	katG_p.Ser315Thr	R	embB_p.Asp1024Asn	S	S	-	R	R	-	S	-	S	-	S	-	S	-	S	-
22A084	lineage2	lineage2.2.1	R	rpoB_p.Asp435Gly, rpoB_p.Leu430Pro	R	katG_p.Ser315Thr	R	embB_p.Met306Thr	S	S	-	S	S	-	S	-	S	-	S	-	S	-	S	-
22A085	lineage2	lineage2.2.1	R	rpoB_p.His445Tyr	R	katG_p.Ser315Thr	R	embB_p.Met306Val	S	S	-	S	S	-	S	-	S	-	S	-	S	-	S	-
22A086	lineage2	lineage2.2.1	R	rpoB_p.His445Tyr	R	katG_p.Ser315Thr	S	-	S	S	-	S	S	-	S	-	S	-	S	-	S	-	S	-
22A088	lineage2	lineage2.2.1	R	rpoB_p.Asp435Ala, rpoB_p.Asn437His, rpoB_p.Leu430Pro	R	katG_p.Ser315Thr	R	embB_p.Met306Val	S	S	-	S	S	-	S	-	S	-	S	-	S	-	S	-
22A089	lineage2	lineage2.2.1	R	rpoB_p.Asp435Val	R	katG_p.Tyr337Cys	R	embB_p.Gln497Arg	R	R	gyrA_p.Asp94Gly, gyrA_p.Ala74Ser	R	R	rrs_r.1401a>g	R	-	S	-	S	-	S	-	S	-
22A090	lineage2	lineage2.2.1	R	rpoB_p.Ser450Leu	R	katG_p.Ser315Thr, fabG1_c.-15C>T	R	embB_p.Met306Val	R	R	gyrA_p.Asp94Gly	R	R	rrs_r.1401a>g	R	fabG1_c.-15C>T	S	-	S	-	S	-	S	-
22A091	lineage2	lineage2.2.1	R	rpoB_p.Ser450Leu, rpoB_p.Ala286Val	R	katG_p.Ser315Thr	S	embB_p.Met306Ile	R	R	gyrA_p.Asp94Ala	S	S	-	R	-	S	-	S	-	S	-	S	-
22A093	lineage2	lineage2.2.1	R	rpoB_p.Ser450Leu	R	katG_p.Ser315Thr	R	embB_p.Met306Val	S	S	-	S	S	-	S	-	S	-	S	-	S	-	S	-
22A094	lineage2	lineage2.2.1	R	rpoB_p.Asp435Gly	R	fabG1_c.-8T>C, katG_p.Ser315Thr	R	embB_p.Gln497Arg	S	S	-	S	S	-	S	fabG1_c.-8T>C	S	-	S	-	S	-	S	-
22A095	lineage4	lineage4.4.2	R	rpoB_p.Ser450Leu	R	katG_p.Ser315Thr	S	-	S	S	-	S	S	-	S	-	S	-	S	-	S	-	S	-
22A096	lineage2	lineage2.2.1	R	rpoB_p.Ser450Leu	R	katG_p.Ser315Thr	R	embB_p.Met306Val	R	R	gyrA_p.Ser91Pro	S	S	-	S	-	S	-	S	-	S	-	S	-
22A097	lineage2	lineage2.2.1	R	rpoB_p.His445Asn, rpoB_p.Leu452Pro	R	fabG1_c.-15C>T	R	embB_p.Met306Val	R	R	gyrA_p.Ala90Val	R	R	-	R	fabG1_c.-15C>T	S	-	S	-	S	-	S	-
22A098	lineage2	lineage2.2.1	R	rpoB_p.Arg552Cys, rpoB_p.Ser450Leu	R	katG_p.Ser315Thr	R	embB_p.Tyr319Ser	S	S	-	S	S	-	S	-	S	-	S	-	S	-	S	-
22A099	lineage2	lineage2.2.1	R	rpoB_p.Ser450Leu	R	katG_p.Gly125Cys, fabG1_c.-15C>T	R	embB_p.Gly406Ser	R	R	gyrA_p.Asp94Gly	R	R	-	R	fabG1_c.-15C>T	S	-	S	-	S	-	S	-
22A100	lineage2	lineage2.2.1	R	rpoB_p.Asp435Tyr	R	katG_p.Ser315Thr	S	embB_p.Gln497Arg	S	S	-	S	S	-	S	-	S	-	S	-	S	-	S	-
22A101	lineage2	lineage2.2.1	R	rpoB_p.Ser450Leu	R	katG_p.Ser315Thr	R	embB_p.Asp354Ala	R	R	gyrA_p.Ala90Val	S	S	-	S	-	S	-	S	-	S	-	S	-
22A102	lineage4	lineage4.4.2	R	rpoB_p.Ser450Leu	R	-	S	-	S	S	-	S	S	-	S	-	S	-	S	-	S	-	S	-
22A103	lineage4	lineage4.2.2	R	rpoB_p.Asp435Ala	R	katG_p.Ser315Thr, fabG1_c.-15C>T	S	embB_p.Gln497Arg	R	S	-	S	S	-	R	fabG1_c.-15C>T	S	-	S	-	S	-	S	-
22A104	lineage2	lineage2.2.1	R	rpoB_p.His445Tyr	R	katG_p.Ser315Thr	R	embB_p.Gln497Lys	S	S	-	S	S	-	S	-	S	-	S	-	S	-	S	-
22A105	lineage2	lineage2.2.1	R	rpoB_p.Asp435Gly	R	katG_p.Ser315Thr	R	embB_p.Gln497Arg	S	S	-	S	S	-	S	-	S	-	S	-	S	-	S	-
22A107	lineage4	lineage4.5	R	rpoB_p.Ser450Leu	R	-	S	embB_p.Met306Ile	R	R	gyrA_p.Asp94Tyr	S	S	-	S	-	S	-	S	-	S	-	S	-
22A108	lineage4	lineage4.4	R	rpoB_p.Ser450Leu	R	katG_p.Ser315Thr	S	-	S	S	-	S	S	-	S	-	S	-	S	-	S	-	S	-
22A109	lineage2	lineage2.2.1	R	rpoB_p.Ser450Leu	R	katG_p.Ser315Thr	S	embB_p.Met306Ile	R	R	gyrA_p.Ala90Val	S	S	-	S	-	S	-	S	-	S	-	S	-
22A110	lineage2	lineage2.2.1	R	rpoB_p.Ser450Leu, rpoB_p.Ala286Val	R	katG_p.Ser315Thr	R	embB_p.Met306Ile	S	S	-	S	S	-	R	-	S	-	S	-	S	-	S	-
22A111	lineage2	lineage2.2.1	R	rpoB_p.Asn437Asp, rpoB_p.Leu430Pro	R	katG_p.Ser315Thr	S	-	S	S	-	S	S	-	S	-	S	-	S	-	S	-	S	-
22A112	lineage2	lineage2.2.1	R	rpoB_p.Ser450Leu	R	katG_p.Ser315Thr	R	embB_p.Gln497Arg	S	S	-	S	S	-	S	-	S	-	S	-	S	-	S	-
22A113	lineage4	lineage4.5	R	rpoB_p.Asp435Gly	R	katG_c.2086_2086del, ahpC_c.-48G>A	R	embB_p.Met306Ile	R	R	gyrA_p.Ala90Val	S	S	-	S	-	S	-	S	-	S	-	S	-
22A114	lineage4	lineage4.5	R	rpoB_p.Leu452Pro, rpoB_p.His445Gln	R	katG_p.Ser315Thr	S	-	S	S	-	S	S	-	S	-	S	-	S	-	S	-	S	-
22A115	lineage2	lineage2.2.1	R	rpoB_p.Ser450Leu	R	katG_p.Ser315Thr	R	embB_p.Met306Val	R	R	gyrA_p.Asp94Gly	S	S	-	R	ethA_c.752_753insG	S	-	S	-	S	-	S	-
22A116	lineage2	lineage2.2.1	R	rpoB_p.Ser450Leu	R	katG_p.Ser315Thr	R	embB_p.Met306Val	S	S	-	S	S	-	S	-	S	-	S	-	S	-	S	-
22A117	lineage2	lineage2.2.1	R	rpoB_p.Ser450Leu	R	fabG1_c.-15C>T	R	-	R	R	gyrA_p.Asp94Gly	R	R	rrs_r.1401a>g	R	fabG1_c.-15C>T	S	-	S	-	S	-	S	-
22A118	lineage2	lineage2.2.1	R	rpoB_p.Asp435Val	R	katG_p.Ser315Thr	R	embB_p.Met306Val	R	R	gyrA_p.Asp94Tyr	S	S	-	R	-	R	-	S	-	R	-	S	-
22A119	lineage2	lineage2.2.2	R	rpoB_p.Ser450Leu	R	katG_p.Ser315Thr	S	embB_p.Gly406Asp	R	R	gyrA_p.Asp94Tyr	S	S	-	S	-	S	-	S	-	S	-	S	-
22A120	lineage2	lineage2.2.2	R	-	R	katG_p.Ser315Thr	R	embB_p.Met306Val, embB_p.Gly406Asp	S	S	-	S	S	-	R	-	S	-	S	-	S	-	S	-
22A121	lineage2	lineage2.2.2	R	rpoB_p.Ser450Leu	R	katG_p.Ser315Thr	S	embB_p.Asp354Ala	S	S	-	R	S	-	S	-	S	-	S	-	S	-	S	-
22A126	lineage2	lineage2.2.1	R	rpoB_p.Ser450Leu	R	katG_p.Ser315Thr	R	embB_p.Met306Ile	S	S	-	S	S	-	S	-	S	-	S	-	S	-	S	-
22A129	lineage2	lineage2.2.1	R	rpoB_p.Ser450Leu, rpoB_p.Ala286Val	R	katG_p.Ser315Thr	R	embB_p.Met306Ile	R	R	gyrA_p.Asp94Gly	S	S	-	R	-	S	-	S	-	S	-	S	-
22A130	lineage4	lineage4.2.2	R	rpoB_p.Ser450Leu	R	katG_p.Ser315Thr	S	embB_p.Met306Ile	R	R	gyrA_p.Asp94Asn	R	R	rrs_r.1401a>g	S	ethA_c.341_341del	S	-	S	-	S	-	S	-
22A131	lineage2	lineage2.2.1	R	rpoB_p.His445Asp	R	ahpC_c.-74G>A	R	embB_p.Met306Ile	R	R	gyrA_p.Asp94Ala	S	S	-	R	ethA_c.1058_1061del	S	-	S	-	S	-	S	-
22A132	lineage4	lineage4.4.2	R	rpoB_p.Ser450Leu	R	katG_p.Ser315Thr	S	embB_p.Asp328Tyr	R	R	gyrA_p.Ser91Pro	S	S	-	S	-	S	-	S	-	S	-	S	-
22A133	lineage2	lineage2.2.1	R	rpoB_p.Asp435Gly	R	fabG1_c.-8T>C, katG_p.Ser315Thr	R	embB_p.Gln497Arg	R	R	gyrB_p.Asp461Asn, gyrA_p.Ala90Val	S	S	-	R	fabG1_c.-8T>C, ethA_c.1431_1431del	S	-	S	-	S	-	S	-
22A134	lineage2	lineage2.2.1	R	rpoB_p.Ser450Leu	R	katG_p.Ser315Thr	R	embB_p.Met306Val	R	R	gyrA_p.Asp94Asn	R	R	rrs_r.1401a>g	R	ethA_p.Gln347*	S	-	S	-	S	-	S	-
22A135	lineage2	lineage2.2.2	R	rpoB_p.His445Leu	R	katG_p.Ser315Thr	R	embB_p.Gln497Arg	R	R	gyrA_p.Ala90Val	S	S	-	S	-	S	-	S	-	S	-	S	-
22A136	lineage2	lineage2.2.1	R	rpoB_p.His445Tyr	R	fabG1_c.-8T>C, katG_p.Ser315Thr	R	embB_p.Asp1024Asn	R	R	gyrA_p.Asp94Gly	S	S	-	R	ethA_c.364_364del, fabG1_c.-8T>C	S	-	S	-	S	-	S	-
22A137	lineage2	lineage2.2.1	R	rpoB_p.Ile480Val, rpoB_p.Ser450Leu	R	katG_p.Trp728Cys	S	embB_p.Gly406Cys	S	S	-	S	S	-	S	-	S	-	S	-	S	-	S	-
22A138	lineage2	lineage2.2.1	R	rpoB_p.His445Tyr	R	katG_p.Ser315Thr	S	-	S	S	-	S	S	-	S	-	S	-	S	-	S	-	S	-
22A139	lineage2	lineage2.2.1	R	rpoB_p.Asp435Val	R	ahpC_c.-54C>T, katG_c.1967_1976del, ahpC_c.-52C>T	S	-	S	S	-	S	S	-	S	-	S	-	S	-	S	-	S	-
22A140	lineage2	lineage2.2.1	R	rpoB_p.Asp435Gly	R	fabG1_c.-8T>C, katG_p.Ser315Thr	R	embB_p.Gln497Arg	S	S	-	S	S	-	S	fabG1_c.-8T>C	S	-	S	-	S	-	S	-
22A141	lineage2	lineage2.2.1	R	rpoB_p.Asp435Gly	R	katG_p.Ser315Thr	R	embB_p.Gln497Arg	R	R	gyrA_p.Asp94Gly	S	S	-	S	-	S	-	S	-	S	-	S	-
22A142	lineage2	lineage2.2.1	R	-	R	-	S	-	S	S	-	S	S	-	S	-	S	-	S	-	S	-	S	-
22A143	lineage2	lineage2.2.1	R	rpoB_p.Ser450Leu	R	katG_p.Ser315Thr	R	-	R	R	-	S	S	-	S	-	S	-	S	-	S	-	S	-
22A144	lineage2	lineage2.2.1	R	rpoB_p.Ser450Leu	R	katG_p.Ser315Thr	R	embB_p.Met306Val	R	R	gyrA_p.Ala90Val	S	S	-	R	-	S	-	S	-	S	-	S	-
22A145	lineage2	lineage2.2.1	R	rpoB_p.Ser450Leu	R	katG_p.Ser315Thr, fabG1_c.-15C>T	R	embB_p.Met306Ile, embA_c.-16C>G	S	S	gyrA_p.Asp94Gly	S	S	-	S	fabG1_c.-15C>T	S	-	S	-	S	-	S	-
22A146	lineage2	lineage2.2.1	R	rpoB_p.Ser450Leu	R	katG_p.Ser315Thr	R	embB_p.Tyr319Ser	R	R	gyrA_p.Ala90Val	S	S	-	S	-	S	-	S	-	S	-	S	-
22A147	lineage2	lineage2.2.1	R	rpoB_p.Ser450Leu, rpoB_p.Ala286Val	R	katG_p.Ser315Thr	R	embB_p.Met306Ile	R	R	gyrA_p.Ser91Pro, gyrA_p.Asp94Ala	R	R	-	R	-	S	Rv0678_p.Arg134*	S	-	S	-	S	Rv0678_p.Arg134*
22A148	lineage2	lineage2.2.1	R	rpoB_p.Asp435Gly	R	fabG1_c.-8T>C, katG_p.Ser315Thr	R	embB_p.Gln497Arg	R	R	gyrB_p.Asp461Asn, gyrA_p.Ala90Val	R	R	-	R	fabG1_c.-8T>C, ethA_c.1431_1431del	S	-	S	-	S	-	S	-
22A149	lineage2	lineage2.2.1	R	rpoB_p.Ser441Leu	R	ahpC_c.-57C>T, katG_c.1576_1577insG	S	-	S	S	-	S	S	-	S	-	S	-	S	-	S	-	S	-
22A151	lineage2	lineage2.2.1	R	rpoB_p.Met434Ile, rpoB_p.Leu452Pro	R	katG_p.Ser315Thr	R	embB_p.Gly406Ser	R	R	gyrA_p.Asp94Gly	S	S	-	R	-	S	-	S	-	S	-	S	-
22A153	lineage2	lineage2.2.1	R	rpoB_p.Asp435Gly	R	fabG1_c.-8T>C, katG_p.Ser315Thr	R	embB_p.Gln497Arg	R	R	gyrB_p.Asp461Asn	S	S	-	S	ethA_p.Tyr386Cys, fabG1_c.-8T>C	S	-	S	-	S	-	S	-
22A154	lineage2	lineage2.2.1	R	rpoB_p.Asn437Asp, rpoB_p.Leu430Pro	R	katG_p.Ser315Thr	S	-	S	S	-	S	S	-	S	-	S	-	S	-	S	-	S	-
22A155	lineage4	lineage4.4.2	R	rpoB_p.Ser450Leu	R	katG_p.Ser315Thr	S	-	S	S	-	S	S	-	S	-	S	-	S	-	S	-	S	-
22A156	lineage2	lineage2.2.1	R	rpoB_p.Ser450Leu	R	katG_p.Ser315Thr	S	embB_p.Gln497Arg	S	S	-	S	S	-	S	-	S	-	S	-	S	-	S	-
22A157	lineage2	lineage2.2.1	R	rpoB_p.Ser450Leu	R	fabG1_c.-15C>T	S	-	R	R	gyrA_p.Asp94Gly, gyrB_p.Ala504Val	S	S	-	R	fabG1_c.-15C>T	S	-	R	-	S	-	S	-
22A158	lineage2	lineage2.2.1	R	rpoB_p.Ser450Leu	R	katG_p.Ser315Thr	S	embB_p.Met306Val	S	S	-	S	S	-	S	-	S	-	S	-	S	-	S	-
22A159	lineage2	lineage2.2.1	R	rpoB_p.Ser450Leu	R	katG_c.2083_2084insCGTGG	S	embB_p.Gly406Ala	R	R	gyrA_p.Ala90Val	S	S	-	S	-	S	-	S	-	S	-	S	-
22A160	lineage4	lineage4.5	R	rpoB_p.Ser450Leu	R	-	R	embB_p.Met306Ile	S	S	-	S	S	-	S	-	S	-	S	-	S	-	S	-
22A161	lineage2	lineage2.2.1	R	rpoB_p.Ser450Phe	R	ahpC_c.-57C>T, katG_Chromosome:g.2153889_2156147del	R	embB_p.Met306Val, embB_p.Ser347Thr	S	S	-	S	S	-	S	-	S	-	S	-	S	-	S	-
22A162	lineage2	lineage2.2.2	R	-	R	katG_p.Ser315Thr	R	embB_p.Met306Val, embB_p.Gly406Asp	S	S	-	S	S	-	R	-	S	-	S	-	S	-	S	-
22A163	lineage2	lineage2.2.1	R	rpoB_p.His445Tyr	R	katG_p.Ser315Thr	R	embB_p.Met306Val	R	R	gyrA_p.Asp94Gly	R	R	rrs_r.1401a>g	R	ethA_c.938_939insT	S	-	S	-	S	-	S	-
22A165	lineage2	lineage2.2.1	R	rpoB_p.His445Tyr	R	katG_p.Ser315Thr	S	-	S	S	-	S	S	-	S	-	S	-	S	-	S	-	S	-
22A166	lineage2	lineage2.2.1	R	rpoB_p.Asp435Gly	R	fabG1_c.-8T>C, katG_p.Ser315Thr	R	embB_p.Gln497Arg	R	R	gyrA_p.Asp94Gly	S	S	-	R	fabG1_c.-8T>C	S	-	S	-	S	-	S	-
22A169	lineage2	lineage2.2.1	R	rpoB_p.Ser450Leu	R	katG_p.Ser315Thr	R	embB_p.Met306Val	S	S	-	S	S	-	S	-	S	-	R	-	S	-	S	-
22A170	lineage4	lineage4.2.2	R	rpoB_p.Ser450Leu	R	katG_p.Ser315Thr	R	embB_p.Met306Leu	R	S	-	S	S	-	S	-	S	-	R	-	S	-	S	-
22A171	lineage2	lineage2.2.1	R	rpoB_p.Ser450Leu	R	katG_Chromosome:g.2153889_2156147del	S	-	S	S	-	S	R	-	S	-	S	-	R	-	S	-	S	-
22A172	lineage2	lineage2.2.1	R	rpoB_p.His445Tyr	R	katG_p.Ser315Thr	R	embB_p.Met306Leu	S	S	-	S	R	-	S	-	S	-	R	-	S	-	S	-
22A173	lineage2	lineage2.2.1	R	rpoB_p.Phe424Val	R	katG_p.Ser315Thr	R	embB_p.Gly406Ala	S	S	-	S	S	-	S	-	S	-	S	-	S	-	S	-
22A175	lineage2	lineage2.2.1	R	rpoB_p.Ser450Leu	R	katG_p.Ser315Thr	R	embB_p.Met306Ile, embA_c.-16C>T	S	S	-	S	S	-	S	ethA_p.Gln165Pro	S	-	S	-	S	-	S	-
22A176	lineage4	lineage4.2.2	R	rpoB_p.Gln432Pro	R	katG_p.Ser315Thr	S	-	S	S	-	S	S	-	S	-	S	-	S	-	S	-	S	-
22A178	lineage2	lineage2.2.1	R	rpoB_p.Leu452Pro	R	ahpC_c.-81C>T, katG_c.1245_1246insG	S	-	R	R	gyrA_p.Asp94Gly	S	S	-	R	-	R	-	S	-	S	-	S	-
22A179	lineage2	lineage2.2.1	R	rpoB_p.Ser450Leu	R	katG_p.Ser315Thr	R	embB_p.Met306Val	R	R	gyrA_p.Asp94Gly	S	S	-	S	-	S	-	S	-	S	-	S	-
22A182	lineage4	lineage4.2.2	R	rpoB_p.Ser450Leu	R	katG_p.Trp198*, ahpC_c.-81C>T, ahpC_c.-52C>T	R	embB_p.Met306Val	R	R	gyrA_p.Asp94Gly	S	S	-	S	-	S	-	S	-	S	-	S	-
22A183	lineage2	lineage2.2.1	R	rpoB_p.Ser450Leu, rpoB_p.Ala286Val	R	katG_p.Ser315Thr	R	embB_p.Met306Ile	R	R	gyrA_p.Asp94Gly	S	S	-	R	-	S	-	R	-	R	-	S	-
22A184	lineage2	lineage2.2.1	R	rpoB_p.Asp435Gly	R	ahpC_c.-57C>T, katG_Chromosome:g.2155811_2156147del	R	embB_p.Gly406Ala	R	R	gyrA_p.Asp94Gly	S	S	-	S	-	S	-	R	-	S	-	S	-
22A185	lineage2	lineage2.2.2	R	rpoB_p.Ser450Leu	R	katG_p.Ser315Thr	R	embB_p.Gln497Lys	R	R	gyrA_p.Asp94Gly	S	S	-	S	-	S	-	S	-	S	-	S	-
22A186	lineage2	lineage2.2.1	R	rpoC_p.Leu527Val, rpoB_p.Ser450Leu	R	katG_p.Ser315Thr	S	-	S	S	-	S	S	-	S	-	S	-	S	-	S	-	S	-
22A187	lineage2	lineage2.2.1	R	rpoB_p.His445Tyr	R	katG_p.Ser315Thr	S	-	S	S	-	S	S	-	S	-	S	-	S	-	S	-	S	-
22A188	lineage2	lineage2.2.1	R	rpoB_p.Ser450Leu	S	ahpC_c.-57C>T	S	embB_p.Met306Val	S	S	-	S	S	-	S	-	S	-	S	-	S	-	S	-
22A190	lineage4	lineage4.5	R	rpoB_p.Asp435Gly, rpoB_p.Ser428Ile	S	-	R	-	S	S	-	S	S	-	S	-	S	-	S	-	S	-	S	-
22A194	lineage4	lineage4.2.2	R	rpoB_p.His445Asp	R	katG_p.Ser315Thr	S	embB_p.Met306Ile	S	S	-	S	S	-	S	-	S	-	S	-	S	-	S	-
22A195	lineage2	lineage2.2.1	R	rpoB_p.Ser450Leu	R	katG_p.Ser315Thr	R	embB_p.Met1000Arg	R	R	gyrA_p.Asp94Ala	S	S	-	S	-	S	-	S	-	S	-	S	-
22A197	lineage2	lineage2.2.2	R	rpoB_p.Ser450Leu	R	ahpC_c.-48G>A, katG_Chromosome:g.2155413_2155713del	S	embB_p.Met306Ile	S	S	-	R	R	rrs_r.1401a>g	S	-	S	-	S	-	S	-	S	-
22A198	lineage2	lineage2.2.1	R	rpoB_p.Ser450Leu	R	katG_p.Ser315Thr	S	-	S	S	-	S	S	-	S	-	S	-	S	-	S	-	S	-
22A199	lineage2	lineage2.2.1	R	rpoB_p.Asp435Gly	R	katG_p.Ser315Thr	R	embB_p.Gln497Arg	R	R	-	S	S	-	S	-	S	-	S	-	S	-	S	-
22A200	lineage4	lineage4.2.2	R	rpoB_p.Asp435Ala	R	katG_p.Ser315Thr, fabG1_c.-15C>T	S	embB_p.Asp354Ala	S	S	-	S	S	-	R	fabG1_c.-15C>T	S	-	S	-	S	-	S	-
22A201	lineage2	lineage2.2.1	R	rpoB_p.Ser450Leu	R	katG_p.Ser315Thr, fabG1_c.-15C>T	R	embB_p.Met306Ile, embB_p.Gly406Asp	R	R	gyrA_p.Ala90Val	R	R	-	R	fabG1_c.-15C>T	S	-	S	-	S	-	S	-
22A202	lineage2	lineage2.2.1	R	rpoB_p.His445Leu	R	katG_p.Ser315Thr	R	embB_p.Met306Ile	S	S	-	S	S	-	S	-	S	-	S	-	S	-	S	-
22A203	lineage2	lineage2.2.1	R	rpoB_p.Asp435Val	R	katG_p.Ser315Thr	R	embB_p.Met306Val	S	S	-	S	S	-	S	-	S	-	S	-	S	-	S	-
22A204	lineage4	lineage4.2.2	R	rpoB_p.Asp435Glu, rpoB_p.His445Asn	R	katG_p.Ser315Thr	S	-	S	S	-	S	S	-	S	-	S	-	S	-	S	-	S	-
22A206	lineage2	lineage2.2.1	R	rpoB_p.His445Asp	R	katG_p.Ser315Asn	R	embB_p.Met306Val	S	S	-	S	S	-	S	-	S	-	S	-	S	-	S	-
22A207	lineage2	lineage2.2.1	R	rpoB_p.Asp435Val	R	katG_p.Ser315Thr	R	-	S	S	-	S	S	-	S	-	S	-	S	-	S	-	S	-
22A208	lineage2	lineage2.2.1	R	rpoB_p.Ser450Leu	R	katG_p.Ile317Val, katG_p.Ser315Asn	R	embB_p.Met306Val	S	S	-	S	S	-	S	-	S	-	S	-	S	-	S	-
22A209	lineage2	lineage2.2.1	R	rpoB_p.His445Tyr	R	katG_p.Ser315Thr	S	-	S	S	-	S	S	-	S	-	S	-	S	-	S	-	S	-
22A210	lineage2	lineage2.2.1	R	rpoB_p.His445Tyr, rpoB_p.Val170Phe	R	katG_p.Ser315Thr	R	embB_p.Met306Val, embA_c.-16C>G	S	S	-	S	S	-	S	-	S	-	S	-	S	-	S	-
22A211	lineage4	lineage4.4.2	R	rpoB_p.Val170Phe	R	fabG1_c.-8T>C, katG_p.Ser315Thr	R	embB_p.Met306Leu	R	R	gyrA_p.Asp94Gly	S	S	-	S	fabG1_c.-8T>C	S	-	S	-	S	-	S	-
22A212	lineage2	lineage2.2.1	R	rpoB_p.Ser450Leu, rpoB_p.Ala286Val	R	katG_p.Ser315Thr	R	embB_p.Met306Ile, embB_p.Gly406Ser	S	S	-	S	S	-	R	-	S	-	S	-	S	-	S	-
22A213	lineage2	lineage2.2.1	R	rpoB_p.Ser450Leu	R	fabG1_c.-17G>T, katG_p.Ser315Thr	R	embB_p.Met306Leu	R	R	gyrA_p.Asp94Gly	R	R	rrs_r.1401a>g	R	fabG1_c.-17G>T	S	-	S	-	S	-	S	-
22A214	lineage2	lineage2.2.1	R	rpoB_p.Ser450Leu	R	katG_p.Ser315Thr	R	embB_p.Met306Val	R	R	-	R	R	rrs_r.1401a>g	R	-	S	-	S	-	S	-	S	-
22A215	lineage4	lineage4.5	R	rpoB_p.Ser450Leu	R	fabG1_c.-15C>T	S	-	R	R	gyrA_p.Asp94Asn	S	S	-	S	fabG1_c.-15C>T	S	-	S	-	S	-	S	-
22A217	lineage2	lineage2.2.1	R	rpoB_p.His445Asp	R	ahpC_c.-54C>T, katG_Chromosome:g.2153889_2156147del	S	-	S	S	-	S	S	-	S	-	S	-	S	-	S	-	S	-
22A218	lineage4	lineage4.4.2	R	rpoB_p.Ser450Leu, rpoB_p.Ala286Val	R	katG_p.Ser315Thr	S	-	S	S	-	S	S	-	S	-	S	-	S	-	S	-	S	-
22A220	lineage2	lineage2.2.1	R	rpoB_p.Ser450Leu	R	katG_p.Ser315Thr	R	embB_p.Met306Ile, embB_p.Gly406Asp	S	S	-	S	S	-	S	-	S	-	S	-	S	-	S	-
22A222	lineage2	lineage2.2.1	R	rpoB_p.Ser450Leu	R	katG_p.Ser315Thr	R	embB_p.Met306Val	R	R	gyrA_p.Asp94Gly	S	S	-	R	ethA_c.9_9del	S	-	S	-	S	-	S	-
22A223	lineage2	lineage2.2.1	R	rpoB_p.Ser450Leu	R	katG_p.Ser315Thr	R	embB_p.Met306Ile	R	R	gyrA_p.Ala90Val	S	S	-	S	-	S	-	S	-	S	-	S	-
22A224	lineage2	lineage2.2.1	R	rpoB_p.His445Asn	R	katG_p.Ser315Thr	S	embB_p.Met306Ile	S	S	-	S	S	-	S	-	S	-	S	-	S	-	S	-
22A225	lineage2	lineage2.2.1	R	rpoB_p.Ser450Leu	R	katG_p.Ser315Thr	S	-	S	S	-	S	S	-	S	-	S	-	S	-	S	-	S	-
22A226	lineage2	lineage2.2.1	R	rpoB_p.Ser450Leu	R	katG_p.Ser315Thr	R	embB_p.Gly406Ala	S	S	-	S	S	-	S	-	S	-	S	-	S	-	S	-
22A227	lineage4	lineage4.5	R	rpoB_p.Ser450Leu	R	katG_p.Ser315Thr	S	embB_p.Met306Ile	R	R	gyrA_p.Asp94Gly, gyrB_p.Ala504Thr	S	S	-	S	-	S	-	S	-	S	-	S	-
22A228	lineage4	lineage4.5	R	rpoB_p.Ser450Leu	R	katG_p.Ser315Thr	S	-	S	S	-	S	S	-	S	-	S	-	S	-	S	-	S	-
22A229	lineage2	lineage2.2.1	R	rpoB_p.Ser450Leu	R	katG_p.Ser315Thr	R	embB_p.Asp1024Asn	R	R	gyrA_p.Ala90Val	S	S	-	S	-	S	-	S	-	S	-	S	-
22A236	lineage2	lineage2.2.1	R	rpoB_p.His445Tyr	S	-	S	-	S	S	-	S	S	-	S	-	S	-	S	-	S	-	S	-
