# Supplementary material for: Transmission and Drug Resistance Genotype of Multidrug-Resistant or Rifampicin-Resistant Mycobacterium tuberculosis in Chongqing, China
Source: Microbiol Spectr. 2022 Oct 10;10(5):e02405-21. doi: 10.1128/spectrum.02405-21 (PMC9604020; doi:10.1128/spectrum.02405-21)
Supplement: Supplemental file 3 — Download spectrum.02405-21-s0003.xlsx, XLSX file, 0.02 MB [file spectrum.02405-21-s0003.xlsx]

## Sheet: MIC detalis information
Strains	LABID	BDQ (0.015-2)	DLM (0.015-1)	LZD (0.03-2)	CFZ (0.06-4)	INH (0.025-1.6)	RIF (0.06-4)	EMB (0.06-8)	KAN (1-16)	AMI (0.25-8)	MXF (0.06-4)	LEV (0.125-8)	ETH (0.25-8)	RFB (0.06-2)	PAS	DR-type
22A001	22A001	0.06	0.015	0.5	0.25	>1.6	>4	4	2	0.25	1	2	2	>2	1	pre-XDR-TB
22A002	22A002	0.06	0.015	0.5	0.5	>1.6	>4	>8	2	0.5	4	8	4	0.5	2	pre-XDR-TB
22A003	22A003	0.03	0.015	0.5	0.12	>1.6	>4	8	>16	>8	>4	8	>8	>2	2	pre-XDR-TB
22A004	22A004	0.06	0.015	0.5	0.25	>1.6	>4	2	2	0.5	0.5	0.5	1	>2	1	MDR-TB
22A005	22A005	0.03	0.015	0.5	0.12	>1.6	>4	>8	>16	>8	>4	>8	2	1	4	pre-XDR-TB
22A006	22A006	0.06	0.015	0.5	0.12	>1.6	>4	4	2	0.5	0.25	0.25	1	>2	0.25	MDR-TB
22A007	22A007	0.06	0.015	0.5	0.12	>1.6	>4	>8	2	0.5	>4	8	>8	>2	>4	pre-XDR-TB
22A008	22A008	0.06	0.015	0.5	0.25	>1.6	>4	8	2	0.5	>4	8	1	>2	1	pre-XDR-TB
22A009	22A009	0.06	0.06	0.5	0.12	>1.6	>4	8	2	0.5	0.25	0.25	1	>2	1	MDR-TB
22A011	22A011	0.06	0.015	0.25	0.12	>1.6	>4	8	2	0.5	>4	8	>8	>2	>4	pre-XDR-TB
22A012	22A012	0.06	0.015	0.5	0.12	>1.6	>4	>8	2	0.25	>4	8	>8	>2	>4	pre-XDR-TB
22A013	22A013	0.03	0.015	0.5	0.12	>1.6	>4	>8	2	0.5	0.25	0.25	1	0.5	4	MDR-TB
22A014	22A014	0.06	0.015	0.5	0.12	>1.6	4	>8	1	0.25	2	2	2	0.25	2	pre-XDR-TB
22A015	22A015	0.06	0.015	0.5	0.06	>1.6	>4	8	2	0.25	0.25	0.25	1	>2	1	MDR-TB
22A016	22A016	0.03	0.015	0.5	0.12	>1.6	>4	4	2	0.25	0.12	0.12	2	>2	>4	MDR-TB
22A017	22A017	0.06	0.015	0.5	0.12	>1.6	>4	8	1	0.25	4	8	1	>2	0.12	pre-XDR-TB
22A018	22A018	0.06	0.06	0.5	0.5	>1.6	>4	>8	1	0.5	1	2	4	0.5	4	pre-XDR-TB
22A019	22A019	0.06	0.015	0.5	0.25	>1.6	>4	8	1	0.25	4	4	1	>2	1	pre-XDR-TB
22A020	22A020	0.03	0.015	0.5	0.12	>1.6	>4	8	>16	>8	>4	8	>8	>2	>4	pre-XDR-TB
22A021	22A021	0.03	0.015	0.5	0.25	1.6	4	8	>16	0.5	>4	4	0.5	0.5	>4	pre-XDR-TB
22A022	22A022	0.06	0.015	0.5	0.12	1.6	>4	4	1	0.25	4	4	1	>2	0.5	pre-XDR-TB
22A023	22A023	0.06	0.015	0.5	0.25	1.6	>4	8	1	0.5	0.25	0.5	2	0.5	2	MDR-TB
22A025	22A025	0.06	0.015	0.5	0.12	1.6	>4	8	2	0.25	0.12	0.25	1	>2	>4	MDR-TB
22A026	22A026	0.03	0.015	0.5	0.06	1.6	>4	4	4	0.5	>4	>8	4	1	2	pre-XDR-TB
22A027	22A027	0.06	0.015	0.5	0.12	>1.6	>4	8	1	0.25	0.25	0.25	2	>2	0.12	MDR-TB
22A028	22A028	0.015	0.015	0.25	0.06	>1.6	>4	>8	1	0.25	0.5	0.5	2	>2	1	MDR-TB
22A029	22A029	0.015	0.015	0.25	0.12	>1.6	>4	>8	>16	>8	>4	8	>8	2	>4	pre-XDR-TB
22A030	22A030	0.06	0.015	0.5	0.25	>1.6	>4	8	1	0.25	2	2	2	>2	1	pre-XDR-TB
22A031	22A031	0.015	0.015	0.25	0.06	>1.6	>4	>8	>16	>8	0.25	0.5	1	0.5	1	MDR-TB
22A032	22A032	0.06	0.015	0.5	0.12	>1.6	>4	8	>16	>8	>4	8	8	0.5	>4	pre-XDR-TB
22A033	22A033	0.06	0.015	0.5	0.12	>1.6	>4	>8	1	0.5	0.25	0.25	2	0.25	1	MDR-TB
22A034	22A034	0.06	0.015	0.5	0.25	>1.6	4	>8	1	0.5	0.5	0.5	2	0.25	1	MDR-TB
22A035	22A035	0.06	0.015	0.5	0.25	1.6	>4	1	2	0.25	0.25	0.25	0.5	>2	2	MDR-TB
22A036	22A036	0.03	0.015	0.5	0.12	>1.6	>4	8	2	0.5	2	4	>8	1	0.25	pre-XDR-TB
22A037	22A037	0.06	0.015	0.5	0.12	>1.6	>4	8	8	1	>4	>8	>8	>2	>4	pre-XDR-TB
22A038	22A038	0.03	0.015	0.5	0.06	>1.6	>4	8	2	0.5	>4	>8	4	0.5	1	pre-XDR-TB
22A039	22A039	0.06	0.015	0.5	0.12	>1.6	>4	8	1	0.25	0.25	0.25	2	>2	0.5	MDR-TB
22A040	22A040	0.06	0.015	0.5	0.12	1.6	>4	1	2	0.5	0.25	0.25	1	>2	1	MDR-TB
22A041	22A041	0.06	0.015	0.5	0.12	>1.6	>4	8	1	0.5	0.5	0.5	2	>2	1	MDR-TB
22A042	22A042	0.06	0.015	0.5	0.12	>1.6	>4	8	2	0.5	0.25	0.25	>8	>2	>4	MDR-TB
22A043	22A043	0.03	0.015	0.5	0.12	>1.6	>4	8	2	0.5	2	2	8	>2	>4	pre-XDR-TB
22A044	22A044	0.03	0.015	0.5	0.12	>1.6	>4	2	2	0.5	0.5	0.5	2	>2	0.25	MDR-TB
22A045	22A045	0.06	0.015	0.5	0.12	>1.6	>4	2	2	0.5	0.5	0.5	1	>2	0.25	MDR-TB
22A046	22A046	0.06	0.015	0.5	0.12	>1.6	>4	4	2	0.5	0.5	0.5	2	>2	1	MDR-TB
22A047	22A047	0.06	0.015	0.25	0.5	>1.6	>4	8	2	0.25	>4	>8	>8	>2	1	pre-XDR-TB
22A049	22A049	0.03	0.03	0.5	0.12	>1.6	>4	>8	>16	>8	4	8	>8	>2	>4	pre-XDR-TB
22A050	22A050	0.5	0.015	0.5	1	>1.6	>4	>8	2	0.5	>4	>8	>8	2	2	XDR-TB
22A051	22A051	0.06	0.015	0.5	0.06	1.6	>4	4	2	0.5	1	1	1	>2	0.5	pre-XDR-TB
22A052	22A052	0.03	0.015	0.25	0.12	1.6	>4	8	1	0.25	0.25	0.25	2	>2	0.12	MDR-TB
22A055	22A055	0.06	0.015	0.5	0.25	>1.6	>4	2	2	0.5	0.5	0.5	1	>2	0.12	MDR-TB
22A056	22A056	0.06	0.015	0.5	0.25	>1.6	>4	>8	2	0.5	0.5	1	2	0.5	2	MDR-TB
22A057	22A057	0.03	>1	0.5	0.12	>1.6	>4	>8	1	0.25	1	2	2	>2	>4	pre-XDR-TB
22A058	22A058	0.03	0.015	0.5	0.06	1.6	>4	8	4	0.5	0.5	0.5	1	>2	1	MDR-TB
22A059	22A059	0.06	0.015	0.5	0.12	>1.6	>4	8	2	0.5	2	2	>8	>2	>4	pre-XDR-TB
22A060	22A060	0.03	0.015	0.5	0.25	>1.6	>4	8	1	0.5	0.12	0.12	2	>2	>4	MDR-TB
22A061	22A061	0.06	0.015	0.5	0.12	1.6	>4	8	1	0.25	0.25	0.25	0.5	>2	1	MDR-TB
22A062	22A062	0.25	0.015	0.5	0.25	>1.6	>4	8	1	0.25	0.25	0.25	2	0.25	1	MDR-TB
22A063	22A063	0.03	0.015	0.5	0.12	>1.6	4	8	1	0.25	0.12	0.25	2	0.25	1	MDR-TB
22A064	22A064	0.015	0.015	0.5	0.25	>1.6	>4	4	2	0.5	1	1	2	>2	0.12	pre-XDR-TB
22A065	22A065	0.06	0.015	0.25	0.12	>1.6	>4	>8	1	0.25	0.25	0.25	1	>2	0.12	MDR-TB
22A069	22A069	0.06	0.015	0.5	0.25	>1.6	>4	8	2	0.5	0.5	0.5	2	>2	4	MDR-TB
22A070	22A070	0.06	0.015	0.5	1	0.8	>4	4	2	0.5	4	8	>8	>2	1	pre-XDR-TB
22A071	22A071	0.06	0.015	0.5	0.12	>1.6	>4	8	>16	>8	4	4	1	>2	1	pre-XDR-TB
22A072	22A072	0.06	0.015	0.5	0.25	1.6	>4	2	2	0.5	0.25	0.5	1	>2	0.5	MDR-TB
22A073	22A073	0.12	0.015	0.5	2	1.6	>4	8	2	0.25	0.5	0.5	2	>2	2	MDR-TB
22A074	22A074	0.06	0.06	0.5	0.25	>1.6	>4	4	2	0.5	0.25	0.25	1	>2	>4	MDR-TB
22A075	22A075	0.06	0.015	0.5	0.5	>1.6	>4	8	2	0.5	>4	8	8	>2	4	pre-XDR-TB
22A076	22A076	0.12	0.015	0.5	0.25	0.8	4	4	2	0.25	2	4	1	0.5	0.25	pre-XDR-TB
22A077	22A077	0.12	0.015	0.5	0.25	1.6	>4	8	2	0.5	1	0.5	2	>2	0.5	pre-XDR-TB
22A078	22A078	0.06	0.015	0.5	0.06	>1.6	>4	8	2	0.5	4	4	2	>2	0.25	pre-XDR-TB
22A079	22A079	0.12	0.015	0.5	0.5	>1.6	4	>8	2	0.5	2	4	1	1	1	pre-XDR-TB
22A080	22A080	0.25	0.015	0.5	0.5	>1.6	4	4	2	0.25	4	4	8	1	0.25	pre-XDR-TB
22A081	22A081	0.06	0.015	0.5	0.25	>1.6	>4	8	1	0.25	4	8	8	>2	0.5	pre-XDR-TB
22A082	22A082	0.03	0.015	0.5	0.12	>1.6	>4	>8	>16	>8	0.25	0.5	1	1	>4	MDR-TB
22A084	22A084	0.015	0.015	0.5	0.12	>1.6	>4	>8	2	0.5	0.25	0.5	2	1	4	MDR-TB
22A085	22A085	0.06	0.015	0.5	0.25	>1.6	>4	8	2	0.5	0.5	0.5	1	>2	0.25	MDR-TB
22A086	22A086	0.06	0.015	0.5	0.25	1.6	>4	4	2	0.5	0.5	0.5	1	>2	2	MDR-TB
22A088	22A088	0.06	0.015	0.5	0.12	>1.6	>4	>8	2	0.5	0.12	0.5	1	0.5	2	MDR-TB
22A089	22A089	0.015	0.015	0.5	0.12	>1.6	>4	>8	>16	>8	>4	>8	8	0.5	1	pre-XDR-TB
22A090	22A090	0.03	0.015	0.25	0.12	>1.6	>4	8	>16	>8	4	4	>8	>2	>4	pre-XDR-TB
22A091	22A091	0.06	0.015	0.5	0.25	>1.6	>4	4	4	1	2	4	>8	>2	>4	pre-XDR-TB
22A093	22A093	0.06	0.015	0.5	0.12	>1.6	>4	8	1	0.25	0.5	0.5	2	>2	0.25	MDR-TB
22A094	22A094	0.06	0.015	0.5	0.25	>1.6	>4	>8	2	0.5	0.5	0.5	2	0.5	2	MDR-TB
22A095	22A095	0.03	0.015	0.5	0.12	>1.6	>4	1	2	0.5	0.25	0.5	2	>2	0.12	MDR-TB
22A096	22A096	0.06	0.015	0.5	0.25	>1.6	>4	8	1	0.25	2	4	2	>2	0.5	pre-XDR-TB
22A097	22A097	0.03	0.015	0.5	0.12	1.6	>4	>8	>16	>8	1	2	>8	>2	0.5	pre-XDR-TB
22A098	22A098	0.015	0.015	0.5	0.06	>1.6	>4	8	1	0.25	0.25	0.5	1	>2	1	MDR-TB
22A099	22A099	0.015	0.015	0.5	0.12	>1.6	>4	8	>16	8	>4	>8	>8	>2	>4	pre-XDR-TB
22A100	22A100	0.03	0.015	0.25	0.12	>1.6	4	4	1	0.25	0.12	0.25	1	0.12	0.12	MDR-TB
22A101	22A101	0.06	0.015	0.25	0.06	1.6	>4	8	1	0.25	2	4	0.5	>2	0.12	pre-XDR-TB
22A102	22A102	0.03	0.015	0.5	0.25	0.2	>4	2	2	0.5	0.5	0.5	1	>2	0.25	RR-TB
22A103	22A103	0.06	0.015	0.5	0.06	>1.6	>4	4	4	0.5	1	1	>8	2	0.25	pre-XDR-TB
22A104	22A104	0.06	0.015	0.5	0.25	1.6	>4	8	2	0.25	0.25	0.5	0.5	>2	>4	MDR-TB
22A105	22A105	0.06	0.015	1	0.25	1.6	>4	8	2	0.5	0.5	0.5	1	0.25	1	MDR-TB
22A106	22A106	0.03	0.015	0.5	0.06	>1.6	>4	>8	4	0.5	>4	>8	4	>2	0.5	pre-XDR-TB
22A107	22A107	0.015	0.015	0.5	0.06	>1.6	>4	4	2	0.5	>4	8	2	>2	1	pre-XDR-TB
22A108	22A108	0.06	0.015	0.5	0.25	>1.6	>4	2	2	0.5	0.5	0.5	1	>2	0.5	MDR-TB
22A109	22A109	0.03	0.015	0.5	0.06	>1.6	>4	4	1	0.25	1	2	1	>2	>4	pre-XDR-TB
22A110	22A110	0.06	0.03	0.5	0.06	>1.6	>4	8	2	0.25	0.25	0.25	>8	>2	>4	MDR-TB
22A111	22A111	0.06	0.015	0.5	0.12	>1.6	2	2	1	0.25	0.25	0.5	1	0.12	1	MDR-TB
22A112	22A112	0.03	0.015	0.5	0.12	1.6	>4	8	2	0.5	0.25	0.5	0.5	>2	0.25	MDR-TB
22A113	22A113	0.03	0.015	0.5	0.06	>1.6	>4	8	1	0.25	2	4	0.5	0.12	0.25	pre-XDR-TB
22A114	22A114	0.015	0.015	0.5	0.12	1.6	>4	1	1	0.25	0.12	0.25	0.5	2	0.25	MDR-TB
22A115	22A115	0.06	0.015	0.5	0.12	>1.6	>4	8	2	0.25	>4	8	>8	>2	0.5	pre-XDR-TB
22A116	22A116	0.03	0.015	0.5	0.06	>1.6	>4	8	1	0.25	0.12	0.25	1	>2	0.5	MDR-TB
22A117	22A117	0.06	0.015	0.5	0.12	1.6	>4	8	>16	4	>4	8	>8	>2	2	pre-XDR-TB
22A118	22A118	0.5	0.03	2	0.5	>1.6	>4	8	4	0.5	>4	8	8	>2	>4	XDR-TB
22A119	22A119	0.12	0.015	0.5	0.25	>1.6	>4	4	2	0.25	>4	8	1	>2	2	pre-XDR-TB
22A120	22A120	0.03	0.015	0.5	0.12	>1.6	>4	>8	1	0.25	0.25	0.25	8	1	>4	MDR-TB
22A121	22A121	0.06	0.015	0.5	0.25	>1.6	>4	4	16	1	0.5	0.5	0.5	>2	1	MDR-TB
22A122	22A122	0.03	0.015	0.5	0.12	>1.6	>4	4	1	0.25	2	2	>8	>2	>4	pre-XDR-TB
22A126	22A126	0.03	0.015	0.5	0.25	1.6	>4	8	1	0.25	0.25	0.25	0.5	>2	0.12	MDR-TB
22A127	22A127	0.12	0.015	0.5	0.25	>1.6	>4	8	16	1	2	4	>8	0.5	0.5	pre-XDR-TB
22A128	22A128	0.03	0.03	0.5	0.06	0.05	>4	4	2	0.5	0.5	0.5	0.5	>2	0.5	RR-TB
22A129	22A129	0.03	0.015	0.5	0.06	>1.6	>4	>8	2	0.5	>4	8	>8	>2	>4	pre-XDR-TB
22A130	22A130	0.03	0.015	0.5	0.06	1.6	>4	4	>16	>8	>4	>8	1	>2	1	pre-XDR-TB
22A131	22A131	0.015	0.015	0.5	0.06	>1.6	>4	8	2	0.25	2	4	>8	>2	2	pre-XDR-TB
22A132	22A132	0.06	0.015	0.5	0.12	>1.6	>4	4	2	0.5	4	4	1	>2	0.25	pre-XDR-TB
22A133	22A133	0.25	0.015	0.5	1	>1.6	>4	>8	2	0.5	>4	>8	>8	1	2	pre-XDR-TB
22A134	22A134	0.03	0.015	0.5	0.12	>1.6	>4	8	>16	>8	>4	8	8	>2	>4	pre-XDR-TB
22A135	22A135	0.06	0.015	0.5	0.12	>1.6	>4	8	2	0.25	2	4	0.5	0.5	1	pre-XDR-TB
22A136	22A136	0.12	0.015	1	0.5	>1.6	>4	8	2	0.25	4	8	>8	>2	>4	pre-XDR-TB
22A137	22A137	0.015	0.015	0.5	0.06	0.4	>4	4	2	0.25	0.25	0.25	2	>2	0.5	MDR-TB
22A138	22A138	0.06	0.03	0.5	0.25	1.6	>4	1	4	0.25	0.25	0.5	0.5	>2	0.12	MDR-TB
22A139	22A139	0.03	0.015	0.5	0.06	>1.6	>4	4	2	0.25	0.25	0.5	1	0.25	0.5	MDR-TB
22A140	22A140	0.06	0.015	0.5	0.12	>1.6	>4	>8	2	0.25	0.5	0.5	1	0.25	4	MDR-TB
22A141	22A141	0.06	0.015	0.5	0.25	1.6	4	8	2	0.25	>4	8	0.5	0.25	2	pre-XDR-TB
22A142	22A142	0.03	0.015	0.5	0.06	1.6	>4	4	1	0.25	0.5	0.5	0.5	>2	0.5	MDR-TB
22A143	22A143	0.06	0.015	0.5	0.06	>1.6	>4	8	2	0.25	2	4	1	>2	>4	pre-XDR-TB
22A144	22A144	0.03	0.015	0.5	0.06	>1.6	>4	>8	4	0.5	4	4	>8	>2	>4	pre-XDR-TB
22A145	22A145	0.03	0.015	0.5	0.12	>1.6	>4	8	2	0.5	0.25	0.25	1	>2	1	MDR-TB
22A146	22A146	0.03	0.015	0.5	0.06	>1.6	>4	>8	2	0.25	2	4	1	>2	1	pre-XDR-TB
22A147	22A147	0.25	0.015	0.5	0.25	>1.6	>4	8	>16	>8	>4	>8	8	>2	>4	pre-XDR-TB
22A148	22A148	0.25	0.015	0.5	0.5	>1.6	>4	>8	>16	>8	>4	>8	>8	1	1	pre-XDR-TB
22A149	22A149	0.03	0.015	0.5	0.06	>1.6	>4	1	1	0.25	0.25	0.5	0.5	0.25	0.25	MDR-TB
22A151	22A151	0.06	0.03	0.5	0.25	>1.6	>4	8	2	0.25	>4	8	>8	0.5	1	pre-XDR-TB
22A153	22A153	0.03	0.015	0.5	0.12	>1.6	>4	>8	2	0.25	2	4	2	0.25	4	pre-XDR-TB
22A154	22A154	0.06	0.015	0.5	0.12	>1.6	2	2	2	0.25	0.25	0.5	1	0.12	2	MDR-TB
22A155	22A155	0.015	0.015	0.5	0.12	>1.6	>4	1	2	0.5	0.12	0.25	1	>2	0.12	MDR-TB
22A156	22A156	0.03	0.03	0.5	0.06	>1.6	>4	4	1	0.25	0.25	0.25	2	>2	0.5	MDR-TB
22A157	22A157	0.12	0.12	0.5	0.25	>1.6	>4	4	2	0.5	>4	>8	>8	>2	2	pre-XDR-TB
22A158	22A158	0.06	0.06	1	0.12	1.6	>4	2	2	0.25	0.25	0.25	0.5	>2	0.25	MDR-TB
22A159	22A159	0.015	0.015	0.5	0.06	>1.6	>4	4	1	0.25	2	2	2	>2	0.25	pre-XDR-TB
22A160	22A160	0.015	0.015	0.12	0.06	>1.6	>4	8	1	0.25	0.06	0.25	1	2	0.25	MDR-TB
22A161	22A161	0.015	0.015	0.5	0.06	>1.6	>4	>8	2	0.25	0.25	0.25	0.5	>2	1	MDR-TB
22A162	22A162	0.03	0.015	0.5	0.12	>1.6	4	>8	1	0.25	0.12	0.25	8	1	4	MDR-TB
22A163	22A163	0.03	0.015	0.5	0.12	>1.6	>4	>8	>16	>8	>4	>8	>8	>2	>4	pre-XDR-TB
22A165	22A165	0.06	0.015	0.5	0.12	1.6	>4	2	2	0.25	0.25	0.5	1	>2	0.25	MDR-TB
22A166	22A166	0.06	0.015	0.5	0.25	>1.6	>4	>8	2	0.25	4	8	>8	0.5	>4	pre-XDR-TB
22A167	22A167	0.015	>1	>2	0.12	>1.6	2	4	16	8	2	>8	>8	1	>4	XDR-TB
22A169	22A169	0.06	1	0.5	0.12	>1.6	>4	8	1	0.25	0.25	0.5	1	>2	0.5	MDR-TB
22A170	22A170	0.06	>1	0.5	0.06	>1.6	>4	8	2	0.5	1	0.5	2	>2	>4	pre-XDR-TB
22A171	22A171	0.03	>1	1	0.12	>1.6	>4	2	2	4	0.25	1	4	>2	>4	MDR-TB
22A172	22A172	0.06	>1	1	0.5	1.6	>4	8	1	4	0.5	0.5	2	>2	4	MDR-TB
22A173	22A173	0.06	0.015	0.5	0.12	>1.6	>4	8	2	0.25	0.25	0.5	0.5	1	>4	MDR-TB
22A175	22A175	0.03	0.015	0.5	0.06	>1.6	>4	>8	2	0.5	0.25	0.5	4	>2	>4	MDR-TB
22A176	22A176	0.03	0.015	0.5	0.06	>1.6	>4	2	4	0.5	0.25	0.5	1	>2	4	MDR-TB
22A178	22A178	0.5	0.015	0.5	0.5	>1.6	2	2	2	0.25	>4	8	8	0.5	1	XDR-TB
22A179	22A179	0.03	0.015	0.5	0.12	>1.6	>4	>8	2	0.25	>4	8	2	>2	0.5	pre-XDR-TB
22A181	22A181	0.03	0.015	0.5	0.12	>1.6	>4	8	>16	>8	1	2	>8	0.5	>4	pre-XDR-TB
22A182	22A182	0.03	0.015	0.5	0.06	>1.6	>4	8	2	0.25	>4	8	0.5	2	0.5	pre-XDR-TB
22A183	22A183	0.03	>1	2	0.12	>1.6	>4	8	4	0.5	>4	8	>8	>2	>4	XDR-TB
22A184	22A184	0.25	0.25	0.5	0.12	>1.6	>4	8	4	0.5	4	8	2	>2	4	pre-XDR-TB
22A185	22A185	0.12	0.015	0.5	0.12	>1.6	>4	>8	2	1	4	>8	1	>2	1	pre-XDR-TB
22A186	22A186	0.06	0.015	0.5	0.5	>1.6	>4	2	1	0.25	0.25	0.25	1	>2	0.5	MDR-TB
22A187	22A187	0.015	0.015	0.5	0.06	1.6	>4	1	1	0.25	0.06	0.25	4	>2	0.25	MDR-TB
22A188	22A188	0.03	0.03	0.5	0.06	0.05	4	2	1	0.5	0.25	0.5	0.5	0.06	0.5	RR-TB
22A190	22A190	0.12	0.015	0.5	0.06	0.05	>4	8	2	0.25	0.25	0.25	1	>2	0.5	RR-TB
22A194	22A194	0.015	0.015	0.5	0.06	>1.6	>4	4	2	0.5	0.25	0.5	0.5	>2	1	MDR-TB
22A195	22A195	0.06	0.015	0.25	1	>1.6	>4	8	2	0.5	2	4	1	>2	0.5	pre-XDR-TB
22A197	22A197	0.06	0.015	0.5	0.25	>1.6	>4	4	>16	>8	0.5	0.5	2	>2	0.5	MDR-TB
22A198	22A198	0.12	0.015	0.25	0.12	1.6	>4	2	1	0.25	0.25	0.25	1	>2	0.25	MDR-TB
22A199	22A199	0.06	0.015	0.5	0.12	1.6	>4	8	1	0.25	>4	8	0.5	0.5	1	pre-XDR-TB
22A200	22A200	0.06	0.015	0.25	0.12	>1.6	>4	4	4	0.5	0.5	0.5	8	2	0.25	MDR-TB
22A201	22A201	0.03	0.015	0.25	0.12	>1.6	>4	>4	>16	>8	1	2	>8	>2	>4	pre-XDR-TB
22A202	22A202	0.06	0.015	0.5	0.12	>1.6	4	8	2	0.25	0.5	0.5	1	0.25	1	MDR-TB
22A203	22A203	0.06	0.015	0.5	0.12	1.6	>4	8	2	0.5	0.5	0.5	1	1	>4	MDR-TB
22A204	22A204	0.03	0.015	0.5	0.25	>1.6	4	1	1	0.5	0.25	0.25	1	1	4	MDR-TB
22A206	22A206	0.06	0.015	0.5	0.12	1.6	>4	8	2	0.25	0.25	0.25	1	>2	0.5	MDR-TB
22A207	22A207	0.06	0.015	0.25	0.12	1.6	>4	8	1	0.5	0.12	0.25	1	1	0.12	MDR-TB
22A208	22A208	0.06	0.015	0.25	0.12	0.8	>4	8	1	0.25	0.25	0.25	1	>2	>4	MDR-TB
22A209	22A209	0.06	0.015	0.5	0.12	1.6	>4	2	2	0.25	0.25	0.5	2	>2	0.25	MDR-TB
22A210	22A210	0.06	0.015	0.5	0.06	1.6	>4	>8	1	0.25	0.25	0.25	0.5	>2	>4	MDR-TB
22A211	22A211	0.03	0.015	0.25	0.12	>1.6	>4	8	1	0.25	4	8	4	1	4	pre-XDR-TB
22A212	22A212	0.12	0.015	0.5	0.12	>1.6	>4	>8	2	0.5	0.25	0.25	>8	>2	>4	MDR-TB
22A213	22A213	0.06	0.015	0.5	0.12	>1.6	>4	>8	>16	>8	>4	8	>8	>2	2	pre-XDR-TB
22A214	22A214	0.06	0.015	0.5	0.12	>1.6	>4	>8	>16	>8	>4	8	>8	>2	2	pre-XDR-TB
22A215	22A215	0.06	0.015	0.25	0.12	0.4	>4	1	1	0.25	4	4	4	>2	0.12	pre-XDR-TB
22A217	22A217	0.06	0.015	0.5	0.12	>1.6	>4	2	2	0.25	0.5	0.5	1	>2	0.12	MDR-TB
22A218	22A218	0.06	0.015	0.5	0.12	>1.6	>4	2	2	0.5	0.25	0.5	1	>2	>4	MDR-TB
22A220	22A220	0.03	0.015	0.5	0.12	>1.6	>4	>8	2	0.5	0.12	0.25	4	>2	>4	MDR-TB
22A222	22A222	0.06	0.015	0.5	0.12	>1.6	>4	>8	1	0.25	4	8	>8	>2	1	pre-XDR-TB
22A223	22A223	0.03	0.015	0.5	0.06	>1.6	>4	8	2	0.5	1	2	2	>2	>4	pre-XDR-TB
22A224	22A224	0.12	0.015	0.5	0.25	1.6	2	4	1	0.25	0.5	0.5	0.5	0.25	0.5	MDR-TB
22A225	22A225	0.06	0.015	0.25	0.12	1.6	>4	2	1	0.25	0.5	0.5	1	>2	0.25	MDR-TB
22A226	22A226	0.06	0.015	0.25	0.12	>1.6	>4	8	1	0.25	0.25	0.25	2	>2	0.25	MDR-TB
22A227	22A227	0.06	0.015	0.5	0.06	1.6	4	4	2	0.5	4	8	2	2	0.5	pre-XDR-TB
22A228	22A228	0.06	0.015	0.25	0.12	>1.6	>4	2	2	0.5	0.5	0.5	2	>2	0.5	MDR-TB
22A229	22A229	0.03	0.015	0.5	0.12	>1.6	>4	>8	1	0.25	1	2	2	>2	>4	pre-XDR-TB
22A236	22A236	0.06	0.015	0.5	0.12	0.025	>4	1	2	0.25	0.25	0.25	0.5	>2	0.12	RR-TB
