# Supplementary material for: Transmission and Drug Resistance Genotype of Multidrug-Resistant or Rifampicin-Resistant Mycobacterium tuberculosis in Chongqing, China
Source: Microbiol Spectr. 2022 Oct 10;10(5):e02405-21. doi: 10.1128/spectrum.02405-21 (PMC9604020; doi:10.1128/spectrum.02405-21)
Supplement: Supplemental file 4 — Download spectrum.02405-21-s0004.xlsx, XLSX file, 0.03 MB [file spectrum.02405-21-s0004.xlsx]

## Sheet: Accsssion number
accession	message	sample_name	bioproject_accession	organism	strain	geo_loc_name	host	host_disease	isolation_source
SRR18311359	Successfully loaded	22A001	PRJNA755247	Mycobacterium sp.	Mycobacterium tuberculosis	China:Chongqing	Homo sapiens	pulmonary tuberculosis	sputum
SRR18311358	Successfully loaded	22A002	PRJNA755247	Mycobacterium sp.	Mycobacterium tuberculosis	China:Chongqing	Homo sapiens	pulmonary tuberculosis	sputum
SRR18311260	Successfully loaded	22A003	PRJNA755247	Mycobacterium sp.	Mycobacterium tuberculosis	China:Chongqing	Homo sapiens	pulmonary tuberculosis	sputum
SRR18311249	Successfully loaded	22A004	PRJNA755247	Mycobacterium sp.	Mycobacterium tuberculosis	China:Chongqing	Homo sapiens	pulmonary tuberculosis	sputum
SRR18311238	Successfully loaded	22A005	PRJNA755247	Mycobacterium sp.	Mycobacterium tuberculosis	China:Chongqing	Homo sapiens	pulmonary tuberculosis	sputum
SRR18311227	Successfully loaded	22A006	PRJNA755247	Mycobacterium sp.	Mycobacterium tuberculosis	China:Chongqing	Homo sapiens	pulmonary tuberculosis	sputum
SRR18311216	Successfully loaded	22A007	PRJNA755247	Mycobacterium sp.	Mycobacterium tuberculosis	China:Chongqing	Homo sapiens	pulmonary tuberculosis	sputum
SRR18311205	Successfully loaded	22A008	PRJNA755247	Mycobacterium sp.	Mycobacterium tuberculosis	China:Chongqing	Homo sapiens	pulmonary tuberculosis	sputum
SRR18311194	Successfully loaded	22A009	PRJNA755247	Mycobacterium sp.	Mycobacterium tuberculosis	China:Chongqing	Homo sapiens	pulmonary tuberculosis	sputum
SRR18311183	Successfully loaded	22A011	PRJNA755247	Mycobacterium sp.	Mycobacterium tuberculosis	China:Chongqing	Homo sapiens	pulmonary tuberculosis	sputum
SRR18311357	Successfully loaded	22A012	PRJNA755247	Mycobacterium sp.	Mycobacterium tuberculosis	China:Chongqing	Homo sapiens	pulmonary tuberculosis	sputum
SRR18311346	Successfully loaded	22A013	PRJNA755247	Mycobacterium sp.	Mycobacterium tuberculosis	China:Chongqing	Homo sapiens	pulmonary tuberculosis	sputum
SRR18311335	Successfully loaded	22A014	PRJNA755247	Mycobacterium sp.	Mycobacterium tuberculosis	China:Chongqing	Homo sapiens	pulmonary tuberculosis	sputum
SRR18311324	Successfully loaded	22A017	PRJNA755247	Mycobacterium sp.	Mycobacterium tuberculosis	China:Chongqing	Homo sapiens	pulmonary tuberculosis	sputum
SRR18311313	Successfully loaded	22A018	PRJNA755247	Mycobacterium sp.	Mycobacterium tuberculosis	China:Chongqing	Homo sapiens	pulmonary tuberculosis	sputum
SRR18311302	Successfully loaded	22A019	PRJNA755247	Mycobacterium sp.	Mycobacterium tuberculosis	China:Chongqing	Homo sapiens	pulmonary tuberculosis	sputum
SRR18311291	Successfully loaded	22A023	PRJNA755247	Mycobacterium sp.	Mycobacterium tuberculosis	China:Chongqing	Homo sapiens	pulmonary tuberculosis	sputum
SRR18311280	Successfully loaded	22A025	PRJNA755247	Mycobacterium sp.	Mycobacterium tuberculosis	China:Chongqing	Homo sapiens	pulmonary tuberculosis	sputum
SRR18311269	Successfully loaded	22A026	PRJNA755247	Mycobacterium sp.	Mycobacterium tuberculosis	China:Chongqing	Homo sapiens	pulmonary tuberculosis	sputum
SRR18311261	Successfully loaded	22A027	PRJNA755247	Mycobacterium sp.	Mycobacterium tuberculosis	China:Chongqing	Homo sapiens	pulmonary tuberculosis	sputum
SRR18311259	Successfully loaded	22A028	PRJNA755247	Mycobacterium sp.	Mycobacterium tuberculosis	China:Chongqing	Homo sapiens	pulmonary tuberculosis	sputum
SRR18311258	Successfully loaded	22A030	PRJNA755247	Mycobacterium sp.	Mycobacterium tuberculosis	China:Chongqing	Homo sapiens	pulmonary tuberculosis	sputum
SRR18311257	Successfully loaded	22A032	PRJNA755247	Mycobacterium sp.	Mycobacterium tuberculosis	China:Chongqing	Homo sapiens	pulmonary tuberculosis	sputum
SRR18311256	Successfully loaded	22A033	PRJNA755247	Mycobacterium sp.	Mycobacterium tuberculosis	China:Chongqing	Homo sapiens	pulmonary tuberculosis	sputum
SRR18311255	Successfully loaded	22A034	PRJNA755247	Mycobacterium sp.	Mycobacterium tuberculosis	China:Chongqing	Homo sapiens	pulmonary tuberculosis	sputum
SRR18311254	Successfully loaded	22A035	PRJNA755247	Mycobacterium sp.	Mycobacterium tuberculosis	China:Chongqing	Homo sapiens	pulmonary tuberculosis	sputum
SRR18311253	Successfully loaded	22A036	PRJNA755247	Mycobacterium sp.	Mycobacterium tuberculosis	China:Chongqing	Homo sapiens	pulmonary tuberculosis	sputum
SRR18311252	Successfully loaded	22A037	PRJNA755247	Mycobacterium sp.	Mycobacterium tuberculosis	China:Chongqing	Homo sapiens	pulmonary tuberculosis	sputum
SRR18311251	Successfully loaded	22A038	PRJNA755247	Mycobacterium sp.	Mycobacterium tuberculosis	China:Chongqing	Homo sapiens	pulmonary tuberculosis	sputum
SRR18311250	Successfully loaded	22A039	PRJNA755247	Mycobacterium sp.	Mycobacterium tuberculosis	China:Chongqing	Homo sapiens	pulmonary tuberculosis	sputum
SRR18311248	Successfully loaded	22A040	PRJNA755247	Mycobacterium sp.	Mycobacterium tuberculosis	China:Chongqing	Homo sapiens	pulmonary tuberculosis	sputum
SRR18311247	Successfully loaded	22A041	PRJNA755247	Mycobacterium sp.	Mycobacterium tuberculosis	China:Chongqing	Homo sapiens	pulmonary tuberculosis	sputum
SRR18311246	Successfully loaded	22A042	PRJNA755247	Mycobacterium sp.	Mycobacterium tuberculosis	China:Chongqing	Homo sapiens	pulmonary tuberculosis	sputum
SRR18311245	Successfully loaded	22A043	PRJNA755247	Mycobacterium sp.	Mycobacterium tuberculosis	China:Chongqing	Homo sapiens	pulmonary tuberculosis	sputum
SRR18311244	Successfully loaded	22A044	PRJNA755247	Mycobacterium sp.	Mycobacterium tuberculosis	China:Chongqing	Homo sapiens	pulmonary tuberculosis	sputum
SRR18311243	Successfully loaded	22A045	PRJNA755247	Mycobacterium sp.	Mycobacterium tuberculosis	China:Chongqing	Homo sapiens	pulmonary tuberculosis	sputum
SRR18311242	Successfully loaded	22A046	PRJNA755247	Mycobacterium sp.	Mycobacterium tuberculosis	China:Chongqing	Homo sapiens	pulmonary tuberculosis	sputum
SRR18311241	Successfully loaded	22A047	PRJNA755247	Mycobacterium sp.	Mycobacterium tuberculosis	China:Chongqing	Homo sapiens	pulmonary tuberculosis	sputum
SRR18311240	Successfully loaded	22A049	PRJNA755247	Mycobacterium sp.	Mycobacterium tuberculosis	China:Chongqing	Homo sapiens	pulmonary tuberculosis	sputum
SRR18311239	Successfully loaded	22A050	PRJNA755247	Mycobacterium sp.	Mycobacterium tuberculosis	China:Chongqing	Homo sapiens	pulmonary tuberculosis	sputum
SRR18311237	Successfully loaded	22A051	PRJNA755247	Mycobacterium sp.	Mycobacterium tuberculosis	China:Chongqing	Homo sapiens	pulmonary tuberculosis	sputum
SRR18311236	Successfully loaded	22A052	PRJNA755247	Mycobacterium sp.	Mycobacterium tuberculosis	China:Chongqing	Homo sapiens	pulmonary tuberculosis	sputum
SRR18311235	Successfully loaded	22A055	PRJNA755247	Mycobacterium sp.	Mycobacterium tuberculosis	China:Chongqing	Homo sapiens	pulmonary tuberculosis	sputum
SRR18311234	Successfully loaded	22A056	PRJNA755247	Mycobacterium sp.	Mycobacterium tuberculosis	China:Chongqing	Homo sapiens	pulmonary tuberculosis	sputum
SRR18311233	Successfully loaded	22A057	PRJNA755247	Mycobacterium sp.	Mycobacterium tuberculosis	China:Chongqing	Homo sapiens	pulmonary tuberculosis	sputum
SRR18311232	Successfully loaded	22A058	PRJNA755247	Mycobacterium sp.	Mycobacterium tuberculosis	China:Chongqing	Homo sapiens	pulmonary tuberculosis	sputum
SRR18311231	Successfully loaded	22A059	PRJNA755247	Mycobacterium sp.	Mycobacterium tuberculosis	China:Chongqing	Homo sapiens	pulmonary tuberculosis	sputum
SRR18311230	Successfully loaded	22A060	PRJNA755247	Mycobacterium sp.	Mycobacterium tuberculosis	China:Chongqing	Homo sapiens	pulmonary tuberculosis	sputum
SRR18311229	Successfully loaded	22A061	PRJNA755247	Mycobacterium sp.	Mycobacterium tuberculosis	China:Chongqing	Homo sapiens	pulmonary tuberculosis	sputum
SRR18311228	Successfully loaded	22A062	PRJNA755247	Mycobacterium sp.	Mycobacterium tuberculosis	China:Chongqing	Homo sapiens	pulmonary tuberculosis	sputum
SRR18311226	Successfully loaded	22A063	PRJNA755247	Mycobacterium sp.	Mycobacterium tuberculosis	China:Chongqing	Homo sapiens	pulmonary tuberculosis	sputum
SRR18311225	Successfully loaded	22A064	PRJNA755247	Mycobacterium sp.	Mycobacterium tuberculosis	China:Chongqing	Homo sapiens	pulmonary tuberculosis	sputum
SRR18311224	Successfully loaded	22A065	PRJNA755247	Mycobacterium sp.	Mycobacterium tuberculosis	China:Chongqing	Homo sapiens	pulmonary tuberculosis	sputum
SRR18311223	Successfully loaded	22A069	PRJNA755247	Mycobacterium sp.	Mycobacterium tuberculosis	China:Chongqing	Homo sapiens	pulmonary tuberculosis	sputum
SRR18311222	Successfully loaded	22A070	PRJNA755247	Mycobacterium sp.	Mycobacterium tuberculosis	China:Chongqing	Homo sapiens	pulmonary tuberculosis	sputum
SRR18311221	Successfully loaded	22A071	PRJNA755247	Mycobacterium sp.	Mycobacterium tuberculosis	China:Chongqing	Homo sapiens	pulmonary tuberculosis	sputum
SRR18311220	Successfully loaded	22A072	PRJNA755247	Mycobacterium sp.	Mycobacterium tuberculosis	China:Chongqing	Homo sapiens	pulmonary tuberculosis	sputum
SRR18311219	Successfully loaded	22A073	PRJNA755247	Mycobacterium sp.	Mycobacterium tuberculosis	China:Chongqing	Homo sapiens	pulmonary tuberculosis	sputum
SRR18311218	Successfully loaded	22A074	PRJNA755247	Mycobacterium sp.	Mycobacterium tuberculosis	China:Chongqing	Homo sapiens	pulmonary tuberculosis	sputum
SRR18311217	Successfully loaded	22A075	PRJNA755247	Mycobacterium sp.	Mycobacterium tuberculosis	China:Chongqing	Homo sapiens	pulmonary tuberculosis	sputum
SRR18311215	Successfully loaded	22A076	PRJNA755247	Mycobacterium sp.	Mycobacterium tuberculosis	China:Chongqing	Homo sapiens	pulmonary tuberculosis	sputum
SRR18311214	Successfully loaded	22A077	PRJNA755247	Mycobacterium sp.	Mycobacterium tuberculosis	China:Chongqing	Homo sapiens	pulmonary tuberculosis	sputum
SRR18311213	Successfully loaded	22A078	PRJNA755247	Mycobacterium sp.	Mycobacterium tuberculosis	China:Chongqing	Homo sapiens	pulmonary tuberculosis	sputum
SRR18311212	Successfully loaded	22A079	PRJNA755247	Mycobacterium sp.	Mycobacterium tuberculosis	China:Chongqing	Homo sapiens	pulmonary tuberculosis	sputum
SRR18311211	Successfully loaded	22A080	PRJNA755247	Mycobacterium sp.	Mycobacterium tuberculosis	China:Chongqing	Homo sapiens	pulmonary tuberculosis	sputum
SRR18311210	Successfully loaded	22A081	PRJNA755247	Mycobacterium sp.	Mycobacterium tuberculosis	China:Chongqing	Homo sapiens	pulmonary tuberculosis	sputum
SRR18311209	Successfully loaded	22A082	PRJNA755247	Mycobacterium sp.	Mycobacterium tuberculosis	China:Chongqing	Homo sapiens	pulmonary tuberculosis	sputum
SRR18311208	Successfully loaded	22A084	PRJNA755247	Mycobacterium sp.	Mycobacterium tuberculosis	China:Chongqing	Homo sapiens	pulmonary tuberculosis	sputum
SRR18311207	Successfully loaded	22A085	PRJNA755247	Mycobacterium sp.	Mycobacterium tuberculosis	China:Chongqing	Homo sapiens	pulmonary tuberculosis	sputum
SRR18311206	Successfully loaded	22A086	PRJNA755247	Mycobacterium sp.	Mycobacterium tuberculosis	China:Chongqing	Homo sapiens	pulmonary tuberculosis	sputum
SRR18311204	Successfully loaded	22A088	PRJNA755247	Mycobacterium sp.	Mycobacterium tuberculosis	China:Chongqing	Homo sapiens	pulmonary tuberculosis	sputum
SRR18311203	Successfully loaded	22A089	PRJNA755247	Mycobacterium sp.	Mycobacterium tuberculosis	China:Chongqing	Homo sapiens	pulmonary tuberculosis	sputum
SRR18311202	Successfully loaded	22A090	PRJNA755247	Mycobacterium sp.	Mycobacterium tuberculosis	China:Chongqing	Homo sapiens	pulmonary tuberculosis	sputum
SRR18311201	Successfully loaded	22A091	PRJNA755247	Mycobacterium sp.	Mycobacterium tuberculosis	China:Chongqing	Homo sapiens	pulmonary tuberculosis	sputum
SRR18311200	Successfully loaded	22A093	PRJNA755247	Mycobacterium sp.	Mycobacterium tuberculosis	China:Chongqing	Homo sapiens	pulmonary tuberculosis	sputum
SRR18311199	Successfully loaded	22A094	PRJNA755247	Mycobacterium sp.	Mycobacterium tuberculosis	China:Chongqing	Homo sapiens	pulmonary tuberculosis	sputum
SRR18311198	Successfully loaded	22A095	PRJNA755247	Mycobacterium sp.	Mycobacterium tuberculosis	China:Chongqing	Homo sapiens	pulmonary tuberculosis	sputum
SRR18311197	Successfully loaded	22A096	PRJNA755247	Mycobacterium sp.	Mycobacterium tuberculosis	China:Chongqing	Homo sapiens	pulmonary tuberculosis	sputum
SRR18311196	Successfully loaded	22A097	PRJNA755247	Mycobacterium sp.	Mycobacterium tuberculosis	China:Chongqing	Homo sapiens	pulmonary tuberculosis	sputum
SRR18311195	Successfully loaded	22A098	PRJNA755247	Mycobacterium sp.	Mycobacterium tuberculosis	China:Chongqing	Homo sapiens	pulmonary tuberculosis	sputum
SRR18311193	Successfully loaded	22A099	PRJNA755247	Mycobacterium sp.	Mycobacterium tuberculosis	China:Chongqing	Homo sapiens	pulmonary tuberculosis	sputum
SRR18311192	Successfully loaded	22A100	PRJNA755247	Mycobacterium sp.	Mycobacterium tuberculosis	China:Chongqing	Homo sapiens	pulmonary tuberculosis	sputum
SRR18311191	Successfully loaded	22A101	PRJNA755247	Mycobacterium sp.	Mycobacterium tuberculosis	China:Chongqing	Homo sapiens	pulmonary tuberculosis	sputum
SRR18311190	Successfully loaded	22A102	PRJNA755247	Mycobacterium sp.	Mycobacterium tuberculosis	China:Chongqing	Homo sapiens	pulmonary tuberculosis	sputum
SRR18311189	Successfully loaded	22A103	PRJNA755247	Mycobacterium sp.	Mycobacterium tuberculosis	China:Chongqing	Homo sapiens	pulmonary tuberculosis	sputum
SRR18311188	Successfully loaded	22A104	PRJNA755247	Mycobacterium sp.	Mycobacterium tuberculosis	China:Chongqing	Homo sapiens	pulmonary tuberculosis	sputum
SRR18311187	Successfully loaded	22A105	PRJNA755247	Mycobacterium sp.	Mycobacterium tuberculosis	China:Chongqing	Homo sapiens	pulmonary tuberculosis	sputum
SRR18311186	Successfully loaded	22A107	PRJNA755247	Mycobacterium sp.	Mycobacterium tuberculosis	China:Chongqing	Homo sapiens	pulmonary tuberculosis	sputum
SRR18311185	Successfully loaded	22A108	PRJNA755247	Mycobacterium sp.	Mycobacterium tuberculosis	China:Chongqing	Homo sapiens	pulmonary tuberculosis	sputum
SRR18311184	Successfully loaded	22A109	PRJNA755247	Mycobacterium sp.	Mycobacterium tuberculosis	China:Chongqing	Homo sapiens	pulmonary tuberculosis	sputum
SRR18311182	Successfully loaded	22A110	PRJNA755247	Mycobacterium sp.	Mycobacterium tuberculosis	China:Chongqing	Homo sapiens	pulmonary tuberculosis	sputum
SRR18311181	Successfully loaded	22A111	PRJNA755247	Mycobacterium sp.	Mycobacterium tuberculosis	China:Chongqing	Homo sapiens	pulmonary tuberculosis	sputum
SRR18311180	Successfully loaded	22A112	PRJNA755247	Mycobacterium sp.	Mycobacterium tuberculosis	China:Chongqing	Homo sapiens	pulmonary tuberculosis	sputum
SRR18311179	Successfully loaded	22A113	PRJNA755247	Mycobacterium sp.	Mycobacterium tuberculosis	China:Chongqing	Homo sapiens	pulmonary tuberculosis	sputum
SRR18311178	Successfully loaded	22A114	PRJNA755247	Mycobacterium sp.	Mycobacterium tuberculosis	China:Chongqing	Homo sapiens	pulmonary tuberculosis	sputum
SRR18311177	Successfully loaded	22A115	PRJNA755247	Mycobacterium sp.	Mycobacterium tuberculosis	China:Chongqing	Homo sapiens	pulmonary tuberculosis	sputum
SRR18311176	Successfully loaded	22A116	PRJNA755247	Mycobacterium sp.	Mycobacterium tuberculosis	China:Chongqing	Homo sapiens	pulmonary tuberculosis	sputum
SRR18311175	Successfully loaded	22A117	PRJNA755247	Mycobacterium sp.	Mycobacterium tuberculosis	China:Chongqing	Homo sapiens	pulmonary tuberculosis	sputum
SRR18311174	Successfully loaded	22A118	PRJNA755247	Mycobacterium sp.	Mycobacterium tuberculosis	China:Chongqing	Homo sapiens	pulmonary tuberculosis	sputum
SRR18311173	Successfully loaded	22A119	PRJNA755247	Mycobacterium sp.	Mycobacterium tuberculosis	China:Chongqing	Homo sapiens	pulmonary tuberculosis	sputum
SRR18311356	Successfully loaded	22A120	PRJNA755247	Mycobacterium sp.	Mycobacterium tuberculosis	China:Chongqing	Homo sapiens	pulmonary tuberculosis	sputum
SRR18311355	Successfully loaded	22A121	PRJNA755247	Mycobacterium sp.	Mycobacterium tuberculosis	China:Chongqing	Homo sapiens	pulmonary tuberculosis	sputum
SRR18311354	Successfully loaded	22A126	PRJNA755247	Mycobacterium sp.	Mycobacterium tuberculosis	China:Chongqing	Homo sapiens	pulmonary tuberculosis	sputum
SRR18311353	Successfully loaded	22A129	PRJNA755247	Mycobacterium sp.	Mycobacterium tuberculosis	China:Chongqing	Homo sapiens	pulmonary tuberculosis	sputum
SRR18311352	Successfully loaded	22A130	PRJNA755247	Mycobacterium sp.	Mycobacterium tuberculosis	China:Chongqing	Homo sapiens	pulmonary tuberculosis	sputum
SRR18311351	Successfully loaded	22A131	PRJNA755247	Mycobacterium sp.	Mycobacterium tuberculosis	China:Chongqing	Homo sapiens	pulmonary tuberculosis	sputum
SRR18311350	Successfully loaded	22A132	PRJNA755247	Mycobacterium sp.	Mycobacterium tuberculosis	China:Chongqing	Homo sapiens	pulmonary tuberculosis	sputum
SRR18311349	Successfully loaded	22A133	PRJNA755247	Mycobacterium sp.	Mycobacterium tuberculosis	China:Chongqing	Homo sapiens	pulmonary tuberculosis	sputum
SRR18311348	Successfully loaded	22A134	PRJNA755247	Mycobacterium sp.	Mycobacterium tuberculosis	China:Chongqing	Homo sapiens	pulmonary tuberculosis	sputum
SRR18311347	Successfully loaded	22A135	PRJNA755247	Mycobacterium sp.	Mycobacterium tuberculosis	China:Chongqing	Homo sapiens	pulmonary tuberculosis	sputum
SRR18311345	Successfully loaded	22A136	PRJNA755247	Mycobacterium sp.	Mycobacterium tuberculosis	China:Chongqing	Homo sapiens	pulmonary tuberculosis	sputum
SRR18311344	Successfully loaded	22A137	PRJNA755247	Mycobacterium sp.	Mycobacterium tuberculosis	China:Chongqing	Homo sapiens	pulmonary tuberculosis	sputum
SRR18311343	Successfully loaded	22A138	PRJNA755247	Mycobacterium sp.	Mycobacterium tuberculosis	China:Chongqing	Homo sapiens	pulmonary tuberculosis	sputum
SRR18311342	Successfully loaded	22A139	PRJNA755247	Mycobacterium sp.	Mycobacterium tuberculosis	China:Chongqing	Homo sapiens	pulmonary tuberculosis	sputum
SRR18311341	Successfully loaded	22A140	PRJNA755247	Mycobacterium sp.	Mycobacterium tuberculosis	China:Chongqing	Homo sapiens	pulmonary tuberculosis	sputum
SRR18311340	Successfully loaded	22A141	PRJNA755247	Mycobacterium sp.	Mycobacterium tuberculosis	China:Chongqing	Homo sapiens	pulmonary tuberculosis	sputum
SRR18311339	Successfully loaded	22A142	PRJNA755247	Mycobacterium sp.	Mycobacterium tuberculosis	China:Chongqing	Homo sapiens	pulmonary tuberculosis	sputum
SRR18311338	Successfully loaded	22A143	PRJNA755247	Mycobacterium sp.	Mycobacterium tuberculosis	China:Chongqing	Homo sapiens	pulmonary tuberculosis	sputum
SRR18311337	Successfully loaded	22A144	PRJNA755247	Mycobacterium sp.	Mycobacterium tuberculosis	China:Chongqing	Homo sapiens	pulmonary tuberculosis	sputum
SRR18311336	Successfully loaded	22A145	PRJNA755247	Mycobacterium sp.	Mycobacterium tuberculosis	China:Chongqing	Homo sapiens	pulmonary tuberculosis	sputum
SRR18311334	Successfully loaded	22A146	PRJNA755247	Mycobacterium sp.	Mycobacterium tuberculosis	China:Chongqing	Homo sapiens	pulmonary tuberculosis	sputum
SRR18311333	Successfully loaded	22A147	PRJNA755247	Mycobacterium sp.	Mycobacterium tuberculosis	China:Chongqing	Homo sapiens	pulmonary tuberculosis	sputum
SRR18311332	Successfully loaded	22A148	PRJNA755247	Mycobacterium sp.	Mycobacterium tuberculosis	China:Chongqing	Homo sapiens	pulmonary tuberculosis	sputum
SRR18311331	Successfully loaded	22A149	PRJNA755247	Mycobacterium sp.	Mycobacterium tuberculosis	China:Chongqing	Homo sapiens	pulmonary tuberculosis	sputum
SRR18311330	Successfully loaded	22A151	PRJNA755247	Mycobacterium sp.	Mycobacterium tuberculosis	China:Chongqing	Homo sapiens	pulmonary tuberculosis	sputum
SRR18311329	Successfully loaded	22A153	PRJNA755247	Mycobacterium sp.	Mycobacterium tuberculosis	China:Chongqing	Homo sapiens	pulmonary tuberculosis	sputum
SRR18311328	Successfully loaded	22A154	PRJNA755247	Mycobacterium sp.	Mycobacterium tuberculosis	China:Chongqing	Homo sapiens	pulmonary tuberculosis	sputum
SRR18311327	Successfully loaded	22A155	PRJNA755247	Mycobacterium sp.	Mycobacterium tuberculosis	China:Chongqing	Homo sapiens	pulmonary tuberculosis	sputum
SRR18311326	Successfully loaded	22A156	PRJNA755247	Mycobacterium sp.	Mycobacterium tuberculosis	China:Chongqing	Homo sapiens	pulmonary tuberculosis	sputum
SRR18311325	Successfully loaded	22A157	PRJNA755247	Mycobacterium sp.	Mycobacterium tuberculosis	China:Chongqing	Homo sapiens	pulmonary tuberculosis	sputum
SRR18311323	Successfully loaded	22A158	PRJNA755247	Mycobacterium sp.	Mycobacterium tuberculosis	China:Chongqing	Homo sapiens	pulmonary tuberculosis	sputum
SRR18311322	Successfully loaded	22A159	PRJNA755247	Mycobacterium sp.	Mycobacterium tuberculosis	China:Chongqing	Homo sapiens	pulmonary tuberculosis	sputum
SRR18311321	Successfully loaded	22A160	PRJNA755247	Mycobacterium sp.	Mycobacterium tuberculosis	China:Chongqing	Homo sapiens	pulmonary tuberculosis	sputum
SRR18311320	Successfully loaded	22A161	PRJNA755247	Mycobacterium sp.	Mycobacterium tuberculosis	China:Chongqing	Homo sapiens	pulmonary tuberculosis	sputum
SRR18311319	Successfully loaded	22A162	PRJNA755247	Mycobacterium sp.	Mycobacterium tuberculosis	China:Chongqing	Homo sapiens	pulmonary tuberculosis	sputum
SRR18311318	Successfully loaded	22A163	PRJNA755247	Mycobacterium sp.	Mycobacterium tuberculosis	China:Chongqing	Homo sapiens	pulmonary tuberculosis	sputum
SRR18311317	Successfully loaded	22A165	PRJNA755247	Mycobacterium sp.	Mycobacterium tuberculosis	China:Chongqing	Homo sapiens	pulmonary tuberculosis	sputum
SRR18311316	Successfully loaded	22A166	PRJNA755247	Mycobacterium sp.	Mycobacterium tuberculosis	China:Chongqing	Homo sapiens	pulmonary tuberculosis	sputum
SRR18311315	Successfully loaded	22A169	PRJNA755247	Mycobacterium sp.	Mycobacterium tuberculosis	China:Chongqing	Homo sapiens	pulmonary tuberculosis	sputum
SRR18311314	Successfully loaded	22A170	PRJNA755247	Mycobacterium sp.	Mycobacterium tuberculosis	China:Chongqing	Homo sapiens	pulmonary tuberculosis	sputum
SRR18311312	Successfully loaded	22A171	PRJNA755247	Mycobacterium sp.	Mycobacterium tuberculosis	China:Chongqing	Homo sapiens	pulmonary tuberculosis	sputum
SRR18311311	Successfully loaded	22A172	PRJNA755247	Mycobacterium sp.	Mycobacterium tuberculosis	China:Chongqing	Homo sapiens	pulmonary tuberculosis	sputum
SRR18311310	Successfully loaded	22A173	PRJNA755247	Mycobacterium sp.	Mycobacterium tuberculosis	China:Chongqing	Homo sapiens	pulmonary tuberculosis	sputum
SRR18311309	Successfully loaded	22A175	PRJNA755247	Mycobacterium sp.	Mycobacterium tuberculosis	China:Chongqing	Homo sapiens	pulmonary tuberculosis	sputum
SRR18311308	Successfully loaded	22A176	PRJNA755247	Mycobacterium sp.	Mycobacterium tuberculosis	China:Chongqing	Homo sapiens	pulmonary tuberculosis	sputum
SRR18311307	Successfully loaded	22A178	PRJNA755247	Mycobacterium sp.	Mycobacterium tuberculosis	China:Chongqing	Homo sapiens	pulmonary tuberculosis	sputum
SRR18311306	Successfully loaded	22A179	PRJNA755247	Mycobacterium sp.	Mycobacterium tuberculosis	China:Chongqing	Homo sapiens	pulmonary tuberculosis	sputum
SRR18311305	Successfully loaded	22A182	PRJNA755247	Mycobacterium sp.	Mycobacterium tuberculosis	China:Chongqing	Homo sapiens	pulmonary tuberculosis	sputum
SRR18311304	Successfully loaded	22A183	PRJNA755247	Mycobacterium sp.	Mycobacterium tuberculosis	China:Chongqing	Homo sapiens	pulmonary tuberculosis	sputum
SRR18311303	Successfully loaded	22A184	PRJNA755247	Mycobacterium sp.	Mycobacterium tuberculosis	China:Chongqing	Homo sapiens	pulmonary tuberculosis	sputum
SRR18311301	Successfully loaded	22A185	PRJNA755247	Mycobacterium sp.	Mycobacterium tuberculosis	China:Chongqing	Homo sapiens	pulmonary tuberculosis	sputum
SRR18311300	Successfully loaded	22A186	PRJNA755247	Mycobacterium sp.	Mycobacterium tuberculosis	China:Chongqing	Homo sapiens	pulmonary tuberculosis	sputum
SRR18311299	Successfully loaded	22A187	PRJNA755247	Mycobacterium sp.	Mycobacterium tuberculosis	China:Chongqing	Homo sapiens	pulmonary tuberculosis	sputum
SRR18311298	Successfully loaded	22A188	PRJNA755247	Mycobacterium sp.	Mycobacterium tuberculosis	China:Chongqing	Homo sapiens	pulmonary tuberculosis	sputum
SRR18311297	Successfully loaded	22A190	PRJNA755247	Mycobacterium sp.	Mycobacterium tuberculosis	China:Chongqing	Homo sapiens	pulmonary tuberculosis	sputum
SRR18311296	Successfully loaded	22A194	PRJNA755247	Mycobacterium sp.	Mycobacterium tuberculosis	China:Chongqing	Homo sapiens	pulmonary tuberculosis	sputum
SRR18311295	Successfully loaded	22A195	PRJNA755247	Mycobacterium sp.	Mycobacterium tuberculosis	China:Chongqing	Homo sapiens	pulmonary tuberculosis	sputum
SRR18311294	Successfully loaded	22A197	PRJNA755247	Mycobacterium sp.	Mycobacterium tuberculosis	China:Chongqing	Homo sapiens	pulmonary tuberculosis	sputum
SRR18311293	Successfully loaded	22A198	PRJNA755247	Mycobacterium sp.	Mycobacterium tuberculosis	China:Chongqing	Homo sapiens	pulmonary tuberculosis	sputum
SRR18311292	Successfully loaded	22A199	PRJNA755247	Mycobacterium sp.	Mycobacterium tuberculosis	China:Chongqing	Homo sapiens	pulmonary tuberculosis	sputum
SRR18311290	Successfully loaded	22A200	PRJNA755247	Mycobacterium sp.	Mycobacterium tuberculosis	China:Chongqing	Homo sapiens	pulmonary tuberculosis	sputum
SRR18311289	Successfully loaded	22A201	PRJNA755247	Mycobacterium sp.	Mycobacterium tuberculosis	China:Chongqing	Homo sapiens	pulmonary tuberculosis	sputum
SRR18311288	Successfully loaded	22A202	PRJNA755247	Mycobacterium sp.	Mycobacterium tuberculosis	China:Chongqing	Homo sapiens	pulmonary tuberculosis	sputum
SRR18311287	Successfully loaded	22A203	PRJNA755247	Mycobacterium sp.	Mycobacterium tuberculosis	China:Chongqing	Homo sapiens	pulmonary tuberculosis	sputum
SRR18311286	Successfully loaded	22A204	PRJNA755247	Mycobacterium sp.	Mycobacterium tuberculosis	China:Chongqing	Homo sapiens	pulmonary tuberculosis	sputum
SRR18311285	Successfully loaded	22A206	PRJNA755247	Mycobacterium sp.	Mycobacterium tuberculosis	China:Chongqing	Homo sapiens	pulmonary tuberculosis	sputum
SRR18311284	Successfully loaded	22A207	PRJNA755247	Mycobacterium sp.	Mycobacterium tuberculosis	China:Chongqing	Homo sapiens	pulmonary tuberculosis	sputum
SRR18311283	Successfully loaded	22A208	PRJNA755247	Mycobacterium sp.	Mycobacterium tuberculosis	China:Chongqing	Homo sapiens	pulmonary tuberculosis	sputum
SRR18311282	Successfully loaded	22A209	PRJNA755247	Mycobacterium sp.	Mycobacterium tuberculosis	China:Chongqing	Homo sapiens	pulmonary tuberculosis	sputum
SRR18311281	Successfully loaded	22A210	PRJNA755247	Mycobacterium sp.	Mycobacterium tuberculosis	China:Chongqing	Homo sapiens	pulmonary tuberculosis	sputum
SRR18311279	Successfully loaded	22A211	PRJNA755247	Mycobacterium sp.	Mycobacterium tuberculosis	China:Chongqing	Homo sapiens	pulmonary tuberculosis	sputum
SRR18311278	Successfully loaded	22A212	PRJNA755247	Mycobacterium sp.	Mycobacterium tuberculosis	China:Chongqing	Homo sapiens	pulmonary tuberculosis	sputum
SRR18311277	Successfully loaded	22A213	PRJNA755247	Mycobacterium sp.	Mycobacterium tuberculosis	China:Chongqing	Homo sapiens	pulmonary tuberculosis	sputum
SRR18311276	Successfully loaded	22A214	PRJNA755247	Mycobacterium sp.	Mycobacterium tuberculosis	China:Chongqing	Homo sapiens	pulmonary tuberculosis	sputum
SRR18311275	Successfully loaded	22A215	PRJNA755247	Mycobacterium sp.	Mycobacterium tuberculosis	China:Chongqing	Homo sapiens	pulmonary tuberculosis	sputum
SRR18311274	Successfully loaded	22A217	PRJNA755247	Mycobacterium sp.	Mycobacterium tuberculosis	China:Chongqing	Homo sapiens	pulmonary tuberculosis	sputum
SRR18311273	Successfully loaded	22A218	PRJNA755247	Mycobacterium sp.	Mycobacterium tuberculosis	China:Chongqing	Homo sapiens	pulmonary tuberculosis	sputum
SRR18311272	Successfully loaded	22A220	PRJNA755247	Mycobacterium sp.	Mycobacterium tuberculosis	China:Chongqing	Homo sapiens	pulmonary tuberculosis	sputum
SRR18311271	Successfully loaded	22A222	PRJNA755247	Mycobacterium sp.	Mycobacterium tuberculosis	China:Chongqing	Homo sapiens	pulmonary tuberculosis	sputum
SRR18311270	Successfully loaded	22A223	PRJNA755247	Mycobacterium sp.	Mycobacterium tuberculosis	China:Chongqing	Homo sapiens	pulmonary tuberculosis	sputum
SRR18311268	Successfully loaded	22A224	PRJNA755247	Mycobacterium sp.	Mycobacterium tuberculosis	China:Chongqing	Homo sapiens	pulmonary tuberculosis	sputum
SRR18311267	Successfully loaded	22A225	PRJNA755247	Mycobacterium sp.	Mycobacterium tuberculosis	China:Chongqing	Homo sapiens	pulmonary tuberculosis	sputum
SRR18311266	Successfully loaded	22A226	PRJNA755247	Mycobacterium sp.	Mycobacterium tuberculosis	China:Chongqing	Homo sapiens	pulmonary tuberculosis	sputum
SRR18311265	Successfully loaded	22A227	PRJNA755247	Mycobacterium sp.	Mycobacterium tuberculosis	China:Chongqing	Homo sapiens	pulmonary tuberculosis	sputum
SRR18311264	Successfully loaded	22A228	PRJNA755247	Mycobacterium sp.	Mycobacterium tuberculosis	China:Chongqing	Homo sapiens	pulmonary tuberculosis	sputum
SRR18311263	Successfully loaded	22A229	PRJNA755247	Mycobacterium sp.	Mycobacterium tuberculosis	China:Chongqing	Homo sapiens	pulmonary tuberculosis	sputum
SRR18311262	Successfully loaded	22A236	PRJNA755247	Mycobacterium sp.	Mycobacterium tuberculosis	China:Chongqing	Homo sapiens	pulmonary tuberculosis	sputum

## Sheet: Sheet1
accession	study	object_status	bioproject_accession	biosample_accession	library_ID	title	library_strategy	library_source	library_selection	library_layout	platform	instrument_model	design_description	filetype	filename	filename2	filename3	filename4	assembly	fasta_file
SRR18311359	SRP333090	new	PRJNA755247	SAMN26578239	22A001	DNA-sequence of Mtb	WGS	GENOMIC	RANDOM	single	ILLUMINA	Illumina HiSeq 2500	none	fastq	22A001.fastq.gz
SRR18311358	SRP333090	new	PRJNA755247	SAMN26578240	22A002	DNA-sequence of Mtb	WGS	GENOMIC	RANDOM	single	ILLUMINA	Illumina HiSeq 2500	none	fastq	22A002.fastq.gz
SRR18311260	SRP333090	new	PRJNA755247	SAMN26578241	22A003	DNA-sequence of Mtb	WGS	GENOMIC	RANDOM	single	ILLUMINA	Illumina HiSeq 2500	none	fastq	22A003.fastq.gz
SRR18311249	SRP333090	new	PRJNA755247	SAMN26578242	22A004	DNA-sequence of Mtb	WGS	GENOMIC	RANDOM	single	ILLUMINA	Illumina HiSeq 2500	none	fastq	22A004.fastq.gz
SRR18311238	SRP333090	new	PRJNA755247	SAMN26578243	22A005	DNA-sequence of Mtb	WGS	GENOMIC	RANDOM	single	ILLUMINA	Illumina HiSeq 2500	none	fastq	22A005.fastq.gz
SRR18311227	SRP333090	new	PRJNA755247	SAMN26578244	22A006	DNA-sequence of Mtb	WGS	GENOMIC	RANDOM	single	ILLUMINA	Illumina HiSeq 2500	none	fastq	22A006.fastq.gz
SRR18311216	SRP333090	new	PRJNA755247	SAMN26578245	22A007	DNA-sequence of Mtb	WGS	GENOMIC	RANDOM	single	ILLUMINA	Illumina HiSeq 2500	none	fastq	22A007.fastq.gz
SRR18311205	SRP333090	new	PRJNA755247	SAMN26578246	22A008	DNA-sequence of Mtb	WGS	GENOMIC	RANDOM	single	ILLUMINA	Illumina HiSeq 2500	none	fastq	22A008.fastq.gz
SRR18311194	SRP333090	new	PRJNA755247	SAMN26578247	22A009	DNA-sequence of Mtb	WGS	GENOMIC	RANDOM	single	ILLUMINA	Illumina HiSeq 2500	none	fastq	22A009.fastq.gz
SRR18311183	SRP333090	new	PRJNA755247	SAMN26578248	22A011	DNA-sequence of Mtb	WGS	GENOMIC	RANDOM	single	ILLUMINA	Illumina HiSeq 2500	none	fastq	22A011.fastq.gz
SRR18311357	SRP333090	new	PRJNA755247	SAMN26578249	22A012	DNA-sequence of Mtb	WGS	GENOMIC	RANDOM	single	ILLUMINA	Illumina HiSeq 2500	none	fastq	22A012.fastq.gz
SRR18311346	SRP333090	new	PRJNA755247	SAMN26578250	22A013	DNA-sequence of Mtb	WGS	GENOMIC	RANDOM	single	ILLUMINA	Illumina HiSeq 2500	none	fastq	22A013.fastq.gz
SRR18311335	SRP333090	new	PRJNA755247	SAMN26578251	22A014	DNA-sequence of Mtb	WGS	GENOMIC	RANDOM	single	ILLUMINA	Illumina HiSeq 2500	none	fastq	22A014.fastq.gz
SRR18311324	SRP333090	new	PRJNA755247	SAMN26578252	22A017	DNA-sequence of Mtb	WGS	GENOMIC	RANDOM	single	ILLUMINA	Illumina HiSeq 2500	none	fastq	22A017.fastq.gz
SRR18311313	SRP333090	new	PRJNA755247	SAMN26578253	22A018	DNA-sequence of Mtb	WGS	GENOMIC	RANDOM	single	ILLUMINA	Illumina HiSeq 2500	none	fastq	22A018.fastq.gz
SRR18311302	SRP333090	new	PRJNA755247	SAMN26578254	22A019	DNA-sequence of Mtb	WGS	GENOMIC	RANDOM	single	ILLUMINA	Illumina HiSeq 2500	none	fastq	22A019.fastq.gz
SRR18311291	SRP333090	new	PRJNA755247	SAMN26578255	22A023	DNA-sequence of Mtb	WGS	GENOMIC	RANDOM	single	ILLUMINA	Illumina HiSeq 2500	none	fastq	22A023.fastq.gz
SRR18311280	SRP333090	new	PRJNA755247	SAMN26578256	22A025	DNA-sequence of Mtb	WGS	GENOMIC	RANDOM	single	ILLUMINA	Illumina HiSeq 2500	none	fastq	22A025.fastq.gz
SRR18311269	SRP333090	new	PRJNA755247	SAMN26578257	22A026	DNA-sequence of Mtb	WGS	GENOMIC	RANDOM	single	ILLUMINA	Illumina HiSeq 2500	none	fastq	22A026.fastq.gz
SRR18311261	SRP333090	new	PRJNA755247	SAMN26578258	22A027	DNA-sequence of Mtb	WGS	GENOMIC	RANDOM	single	ILLUMINA	Illumina HiSeq 2500	none	fastq	22A027.fastq.gz
SRR18311259	SRP333090	new	PRJNA755247	SAMN26578259	22A028	DNA-sequence of Mtb	WGS	GENOMIC	RANDOM	single	ILLUMINA	Illumina HiSeq 2500	none	fastq	22A028.fastq.gz
SRR18311258	SRP333090	new	PRJNA755247	SAMN26578260	22A030	DNA-sequence of Mtb	WGS	GENOMIC	RANDOM	single	ILLUMINA	Illumina HiSeq 2500	none	fastq	22A030.fastq.gz
SRR18311257	SRP333090	new	PRJNA755247	SAMN26578261	22A032	DNA-sequence of Mtb	WGS	GENOMIC	RANDOM	single	ILLUMINA	Illumina HiSeq 2500	none	fastq	22A032.fastq.gz
SRR18311256	SRP333090	new	PRJNA755247	SAMN26578262	22A033	DNA-sequence of Mtb	WGS	GENOMIC	RANDOM	single	ILLUMINA	Illumina HiSeq 2500	none	fastq	22A033.fastq.gz
SRR18311255	SRP333090	new	PRJNA755247	SAMN26578263	22A034	DNA-sequence of Mtb	WGS	GENOMIC	RANDOM	single	ILLUMINA	Illumina HiSeq 2500	none	fastq	22A034.fastq.gz
SRR18311254	SRP333090	new	PRJNA755247	SAMN26578264	22A035	DNA-sequence of Mtb	WGS	GENOMIC	RANDOM	single	ILLUMINA	Illumina HiSeq 2500	none	fastq	22A035.fastq.gz
SRR18311253	SRP333090	new	PRJNA755247	SAMN26578265	22A036	DNA-sequence of Mtb	WGS	GENOMIC	RANDOM	single	ILLUMINA	Illumina HiSeq 2500	none	fastq	22A036.fastq.gz
SRR18311252	SRP333090	new	PRJNA755247	SAMN26578266	22A037	DNA-sequence of Mtb	WGS	GENOMIC	RANDOM	single	ILLUMINA	Illumina HiSeq 2500	none	fastq	22A037.fastq.gz
SRR18311251	SRP333090	new	PRJNA755247	SAMN26578267	22A038	DNA-sequence of Mtb	WGS	GENOMIC	RANDOM	single	ILLUMINA	Illumina HiSeq 2500	none	fastq	22A038.fastq.gz
SRR18311250	SRP333090	new	PRJNA755247	SAMN26578268	22A039	DNA-sequence of Mtb	WGS	GENOMIC	RANDOM	single	ILLUMINA	Illumina HiSeq 2500	none	fastq	22A039.fastq.gz
SRR18311248	SRP333090	new	PRJNA755247	SAMN26578269	22A040	DNA-sequence of Mtb	WGS	GENOMIC	RANDOM	single	ILLUMINA	Illumina HiSeq 2500	none	fastq	22A040.fastq.gz
SRR18311247	SRP333090	new	PRJNA755247	SAMN26578270	22A041	DNA-sequence of Mtb	WGS	GENOMIC	RANDOM	single	ILLUMINA	Illumina HiSeq 2500	none	fastq	22A041.fastq.gz
SRR18311246	SRP333090	new	PRJNA755247	SAMN26578271	22A042	DNA-sequence of Mtb	WGS	GENOMIC	RANDOM	single	ILLUMINA	Illumina HiSeq 2500	none	fastq	22A042.fastq.gz
SRR18311245	SRP333090	new	PRJNA755247	SAMN26578272	22A043	DNA-sequence of Mtb	WGS	GENOMIC	RANDOM	single	ILLUMINA	Illumina HiSeq 2500	none	fastq	22A043.fastq.gz
SRR18311244	SRP333090	new	PRJNA755247	SAMN26578273	22A044	DNA-sequence of Mtb	WGS	GENOMIC	RANDOM	single	ILLUMINA	Illumina HiSeq 2500	none	fastq	22A044.fastq.gz
SRR18311243	SRP333090	new	PRJNA755247	SAMN26578274	22A045	DNA-sequence of Mtb	WGS	GENOMIC	RANDOM	single	ILLUMINA	Illumina HiSeq 2500	none	fastq	22A045.fastq.gz
SRR18311242	SRP333090	new	PRJNA755247	SAMN26578275	22A046	DNA-sequence of Mtb	WGS	GENOMIC	RANDOM	single	ILLUMINA	Illumina HiSeq 2500	none	fastq	22A046.fastq.gz
SRR18311241	SRP333090	new	PRJNA755247	SAMN26578276	22A047	DNA-sequence of Mtb	WGS	GENOMIC	RANDOM	single	ILLUMINA	Illumina HiSeq 2500	none	fastq	22A047.fastq.gz
SRR18311240	SRP333090	new	PRJNA755247	SAMN26578277	22A049	DNA-sequence of Mtb	WGS	GENOMIC	RANDOM	single	ILLUMINA	Illumina HiSeq 2500	none	fastq	22A049.fastq.gz
SRR18311239	SRP333090	new	PRJNA755247	SAMN26578278	22A050	DNA-sequence of Mtb	WGS	GENOMIC	RANDOM	single	ILLUMINA	Illumina HiSeq 2500	none	fastq	22A050.fastq.gz
SRR18311237	SRP333090	new	PRJNA755247	SAMN26578279	22A051	DNA-sequence of Mtb	WGS	GENOMIC	RANDOM	single	ILLUMINA	Illumina HiSeq 2500	none	fastq	22A051.fastq.gz
SRR18311236	SRP333090	new	PRJNA755247	SAMN26578280	22A052	DNA-sequence of Mtb	WGS	GENOMIC	RANDOM	single	ILLUMINA	Illumina HiSeq 2500	none	fastq	22A052.fastq.gz
SRR18311235	SRP333090	new	PRJNA755247	SAMN26578281	22A055	DNA-sequence of Mtb	WGS	GENOMIC	RANDOM	single	ILLUMINA	Illumina HiSeq 2500	none	fastq	22A055.fastq.gz
SRR18311234	SRP333090	new	PRJNA755247	SAMN26578282	22A056	DNA-sequence of Mtb	WGS	GENOMIC	RANDOM	single	ILLUMINA	Illumina HiSeq 2500	none	fastq	22A056.fastq.gz
SRR18311233	SRP333090	new	PRJNA755247	SAMN26578283	22A057	DNA-sequence of Mtb	WGS	GENOMIC	RANDOM	single	ILLUMINA	Illumina HiSeq 2500	none	fastq	22A057.fastq.gz
SRR18311232	SRP333090	new	PRJNA755247	SAMN26578284	22A058	DNA-sequence of Mtb	WGS	GENOMIC	RANDOM	single	ILLUMINA	Illumina HiSeq 2500	none	fastq	22A058.fastq.gz
SRR18311231	SRP333090	new	PRJNA755247	SAMN26578285	22A059	DNA-sequence of Mtb	WGS	GENOMIC	RANDOM	single	ILLUMINA	Illumina HiSeq 2500	none	fastq	22A059.fastq.gz
SRR18311230	SRP333090	new	PRJNA755247	SAMN26578286	22A060	DNA-sequence of Mtb	WGS	GENOMIC	RANDOM	single	ILLUMINA	Illumina HiSeq 2500	none	fastq	22A060.fastq.gz
SRR18311229	SRP333090	new	PRJNA755247	SAMN26578287	22A061	DNA-sequence of Mtb	WGS	GENOMIC	RANDOM	single	ILLUMINA	Illumina HiSeq 2500	none	fastq	22A061.fastq.gz
SRR18311228	SRP333090	new	PRJNA755247	SAMN26578288	22A062	DNA-sequence of Mtb	WGS	GENOMIC	RANDOM	single	ILLUMINA	Illumina HiSeq 2500	none	fastq	22A062.fastq.gz
SRR18311226	SRP333090	new	PRJNA755247	SAMN26578289	22A063	DNA-sequence of Mtb	WGS	GENOMIC	RANDOM	single	ILLUMINA	Illumina HiSeq 2500	none	fastq	22A063.fastq.gz
SRR18311225	SRP333090	new	PRJNA755247	SAMN26578290	22A064	DNA-sequence of Mtb	WGS	GENOMIC	RANDOM	single	ILLUMINA	Illumina HiSeq 2500	none	fastq	22A064.fastq.gz
SRR18311224	SRP333090	new	PRJNA755247	SAMN26578291	22A065	DNA-sequence of Mtb	WGS	GENOMIC	RANDOM	single	ILLUMINA	Illumina HiSeq 2500	none	fastq	22A065.fastq.gz
SRR18311223	SRP333090	new	PRJNA755247	SAMN26578292	22A069	DNA-sequence of Mtb	WGS	GENOMIC	RANDOM	single	ILLUMINA	Illumina HiSeq 2500	none	fastq	22A069.fastq.gz
SRR18311222	SRP333090	new	PRJNA755247	SAMN26578293	22A070	DNA-sequence of Mtb	WGS	GENOMIC	RANDOM	single	ILLUMINA	Illumina HiSeq 2500	none	fastq	22A070.fastq.gz
SRR18311221	SRP333090	new	PRJNA755247	SAMN26578294	22A071	DNA-sequence of Mtb	WGS	GENOMIC	RANDOM	single	ILLUMINA	Illumina HiSeq 2500	none	fastq	22A071.fastq.gz
SRR18311220	SRP333090	new	PRJNA755247	SAMN26578295	22A072	DNA-sequence of Mtb	WGS	GENOMIC	RANDOM	single	ILLUMINA	Illumina HiSeq 2500	none	fastq	22A072.fastq.gz
SRR18311219	SRP333090	new	PRJNA755247	SAMN26578296	22A073	DNA-sequence of Mtb	WGS	GENOMIC	RANDOM	single	ILLUMINA	Illumina HiSeq 2500	none	fastq	22A073.fastq.gz
SRR18311218	SRP333090	new	PRJNA755247	SAMN26578297	22A074	DNA-sequence of Mtb	WGS	GENOMIC	RANDOM	single	ILLUMINA	Illumina HiSeq 2500	none	fastq	22A074.fastq.gz
SRR18311217	SRP333090	new	PRJNA755247	SAMN26578298	22A075	DNA-sequence of Mtb	WGS	GENOMIC	RANDOM	single	ILLUMINA	Illumina HiSeq 2500	none	fastq	22A075.fastq.gz
SRR18311215	SRP333090	new	PRJNA755247	SAMN26578299	22A076	DNA-sequence of Mtb	WGS	GENOMIC	RANDOM	single	ILLUMINA	Illumina HiSeq 2500	none	fastq	22A076.fastq.gz
SRR18311214	SRP333090	new	PRJNA755247	SAMN26578300	22A077	DNA-sequence of Mtb	WGS	GENOMIC	RANDOM	single	ILLUMINA	Illumina HiSeq 2500	none	fastq	22A077.fastq.gz
SRR18311213	SRP333090	new	PRJNA755247	SAMN26578301	22A078	DNA-sequence of Mtb	WGS	GENOMIC	RANDOM	single	ILLUMINA	Illumina HiSeq 2500	none	fastq	22A078.fastq.gz
SRR18311212	SRP333090	new	PRJNA755247	SAMN26578302	22A079	DNA-sequence of Mtb	WGS	GENOMIC	RANDOM	single	ILLUMINA	Illumina HiSeq 2500	none	fastq	22A079.fastq.gz
SRR18311211	SRP333090	new	PRJNA755247	SAMN26578303	22A080	DNA-sequence of Mtb	WGS	GENOMIC	RANDOM	single	ILLUMINA	Illumina HiSeq 2500	none	fastq	22A080.fastq.gz
SRR18311210	SRP333090	new	PRJNA755247	SAMN26578304	22A081	DNA-sequence of Mtb	WGS	GENOMIC	RANDOM	single	ILLUMINA	Illumina HiSeq 2500	none	fastq	22A081.fastq.gz
SRR18311209	SRP333090	new	PRJNA755247	SAMN26578305	22A082	DNA-sequence of Mtb	WGS	GENOMIC	RANDOM	single	ILLUMINA	Illumina HiSeq 2500	none	fastq	22A082.fastq.gz
SRR18311208	SRP333090	new	PRJNA755247	SAMN26578306	22A084	DNA-sequence of Mtb	WGS	GENOMIC	RANDOM	single	ILLUMINA	Illumina HiSeq 2500	none	fastq	22A084.fastq.gz
SRR18311207	SRP333090	new	PRJNA755247	SAMN26578307	22A085	DNA-sequence of Mtb	WGS	GENOMIC	RANDOM	single	ILLUMINA	Illumina HiSeq 2500	none	fastq	22A085.fastq.gz
SRR18311206	SRP333090	new	PRJNA755247	SAMN26578308	22A086	DNA-sequence of Mtb	WGS	GENOMIC	RANDOM	single	ILLUMINA	Illumina HiSeq 2500	none	fastq	22A086.fastq.gz
SRR18311204	SRP333090	new	PRJNA755247	SAMN26578309	22A088	DNA-sequence of Mtb	WGS	GENOMIC	RANDOM	single	ILLUMINA	Illumina HiSeq 2500	none	fastq	22A088.fastq.gz
SRR18311203	SRP333090	new	PRJNA755247	SAMN26578310	22A089	DNA-sequence of Mtb	WGS	GENOMIC	RANDOM	single	ILLUMINA	Illumina HiSeq 2500	none	fastq	22A089.fastq.gz
SRR18311202	SRP333090	new	PRJNA755247	SAMN26578311	22A090	DNA-sequence of Mtb	WGS	GENOMIC	RANDOM	single	ILLUMINA	Illumina HiSeq 2500	none	fastq	22A090.fastq.gz
SRR18311201	SRP333090	new	PRJNA755247	SAMN26578312	22A091	DNA-sequence of Mtb	WGS	GENOMIC	RANDOM	single	ILLUMINA	Illumina HiSeq 2500	none	fastq	22A091.fastq.gz
SRR18311200	SRP333090	new	PRJNA755247	SAMN26578313	22A093	DNA-sequence of Mtb	WGS	GENOMIC	RANDOM	single	ILLUMINA	Illumina HiSeq 2500	none	fastq	22A093.fastq.gz
SRR18311199	SRP333090	new	PRJNA755247	SAMN26578314	22A094	DNA-sequence of Mtb	WGS	GENOMIC	RANDOM	single	ILLUMINA	Illumina HiSeq 2500	none	fastq	22A094.fastq.gz
SRR18311198	SRP333090	new	PRJNA755247	SAMN26578315	22A095	DNA-sequence of Mtb	WGS	GENOMIC	RANDOM	single	ILLUMINA	Illumina HiSeq 2500	none	fastq	22A095.fastq.gz
SRR18311197	SRP333090	new	PRJNA755247	SAMN26578316	22A096	DNA-sequence of Mtb	WGS	GENOMIC	RANDOM	single	ILLUMINA	Illumina HiSeq 2500	none	fastq	22A096.fastq.gz
SRR18311196	SRP333090	new	PRJNA755247	SAMN26578317	22A097	DNA-sequence of Mtb	WGS	GENOMIC	RANDOM	single	ILLUMINA	Illumina HiSeq 2500	none	fastq	22A097.fastq.gz
SRR18311195	SRP333090	new	PRJNA755247	SAMN26578318	22A098	DNA-sequence of Mtb	WGS	GENOMIC	RANDOM	single	ILLUMINA	Illumina HiSeq 2500	none	fastq	22A098.fastq.gz
SRR18311193	SRP333090	new	PRJNA755247	SAMN26578319	22A099	DNA-sequence of Mtb	WGS	GENOMIC	RANDOM	single	ILLUMINA	Illumina HiSeq 2500	none	fastq	22A099.fastq.gz
SRR18311192	SRP333090	new	PRJNA755247	SAMN26578320	22A100	DNA-sequence of Mtb	WGS	GENOMIC	RANDOM	single	ILLUMINA	Illumina HiSeq 2500	none	fastq	22A100.fastq.gz
SRR18311191	SRP333090	new	PRJNA755247	SAMN26578321	22A101	DNA-sequence of Mtb	WGS	GENOMIC	RANDOM	single	ILLUMINA	Illumina HiSeq 2500	none	fastq	22A101.fastq.gz
SRR18311190	SRP333090	new	PRJNA755247	SAMN26578322	22A102	DNA-sequence of Mtb	WGS	GENOMIC	RANDOM	single	ILLUMINA	Illumina HiSeq 2500	none	fastq	22A102.fastq.gz
SRR18311189	SRP333090	new	PRJNA755247	SAMN26578323	22A103	DNA-sequence of Mtb	WGS	GENOMIC	RANDOM	single	ILLUMINA	Illumina HiSeq 2500	none	fastq	22A103.fastq.gz
SRR18311188	SRP333090	new	PRJNA755247	SAMN26578324	22A104	DNA-sequence of Mtb	WGS	GENOMIC	RANDOM	single	ILLUMINA	Illumina HiSeq 2500	none	fastq	22A104.fastq.gz
SRR18311187	SRP333090	new	PRJNA755247	SAMN26578325	22A105	DNA-sequence of Mtb	WGS	GENOMIC	RANDOM	single	ILLUMINA	Illumina HiSeq 2500	none	fastq	22A105.fastq.gz
SRR18311186	SRP333090	new	PRJNA755247	SAMN26578326	22A107	DNA-sequence of Mtb	WGS	GENOMIC	RANDOM	single	ILLUMINA	Illumina HiSeq 2500	none	fastq	22A107.fastq.gz
SRR18311185	SRP333090	new	PRJNA755247	SAMN26578327	22A108	DNA-sequence of Mtb	WGS	GENOMIC	RANDOM	single	ILLUMINA	Illumina HiSeq 2500	none	fastq	22A108.fastq.gz
SRR18311184	SRP333090	new	PRJNA755247	SAMN26578328	22A109	DNA-sequence of Mtb	WGS	GENOMIC	RANDOM	single	ILLUMINA	Illumina HiSeq 2500	none	fastq	22A109.fastq.gz
SRR18311182	SRP333090	new	PRJNA755247	SAMN26578329	22A110	DNA-sequence of Mtb	WGS	GENOMIC	RANDOM	single	ILLUMINA	Illumina HiSeq 2500	none	fastq	22A110.fastq.gz
SRR18311181	SRP333090	new	PRJNA755247	SAMN26578330	22A111	DNA-sequence of Mtb	WGS	GENOMIC	RANDOM	single	ILLUMINA	Illumina HiSeq 2500	none	fastq	22A111.fastq.gz
SRR18311180	SRP333090	new	PRJNA755247	SAMN26578331	22A112	DNA-sequence of Mtb	WGS	GENOMIC	RANDOM	single	ILLUMINA	Illumina HiSeq 2500	none	fastq	22A112.fastq.gz
SRR18311179	SRP333090	new	PRJNA755247	SAMN26578332	22A113	DNA-sequence of Mtb	WGS	GENOMIC	RANDOM	single	ILLUMINA	Illumina HiSeq 2500	none	fastq	22A113.fastq.gz
SRR18311178	SRP333090	new	PRJNA755247	SAMN26578333	22A114	DNA-sequence of Mtb	WGS	GENOMIC	RANDOM	single	ILLUMINA	Illumina HiSeq 2500	none	fastq	22A114.fastq.gz
SRR18311177	SRP333090	new	PRJNA755247	SAMN26578334	22A115	DNA-sequence of Mtb	WGS	GENOMIC	RANDOM	single	ILLUMINA	Illumina HiSeq 2500	none	fastq	22A115.fastq.gz
SRR18311176	SRP333090	new	PRJNA755247	SAMN26578335	22A116	DNA-sequence of Mtb	WGS	GENOMIC	RANDOM	single	ILLUMINA	Illumina HiSeq 2500	none	fastq	22A116.fastq.gz
SRR18311175	SRP333090	new	PRJNA755247	SAMN26578336	22A117	DNA-sequence of Mtb	WGS	GENOMIC	RANDOM	single	ILLUMINA	Illumina HiSeq 2500	none	fastq	22A117.fastq.gz
SRR18311174	SRP333090	new	PRJNA755247	SAMN26578337	22A118	DNA-sequence of Mtb	WGS	GENOMIC	RANDOM	single	ILLUMINA	Illumina HiSeq 2500	none	fastq	22A118.fastq.gz
SRR18311173	SRP333090	new	PRJNA755247	SAMN26578338	22A119	DNA-sequence of Mtb	WGS	GENOMIC	RANDOM	single	ILLUMINA	Illumina HiSeq 2500	none	fastq	22A119.fastq.gz
SRR18311356	SRP333090	new	PRJNA755247	SAMN26578339	22A120	DNA-sequence of Mtb	WGS	GENOMIC	RANDOM	single	ILLUMINA	Illumina HiSeq 2500	none	fastq	22A120.fastq.gz
SRR18311355	SRP333090	new	PRJNA755247	SAMN26578340	22A121	DNA-sequence of Mtb	WGS	GENOMIC	RANDOM	single	ILLUMINA	Illumina HiSeq 2500	none	fastq	22A121.fastq.gz
SRR18311354	SRP333090	new	PRJNA755247	SAMN26578341	22A126	DNA-sequence of Mtb	WGS	GENOMIC	RANDOM	single	ILLUMINA	Illumina HiSeq 2500	none	fastq	22A126.fastq.gz
SRR18311353	SRP333090	new	PRJNA755247	SAMN26578342	22A129	DNA-sequence of Mtb	WGS	GENOMIC	RANDOM	single	ILLUMINA	Illumina HiSeq 2500	none	fastq	22A129.fastq.gz
SRR18311352	SRP333090	new	PRJNA755247	SAMN26578343	22A130	DNA-sequence of Mtb	WGS	GENOMIC	RANDOM	single	ILLUMINA	Illumina HiSeq 2500	none	fastq	22A130.fastq.gz
SRR18311351	SRP333090	new	PRJNA755247	SAMN26578344	22A131	DNA-sequence of Mtb	WGS	GENOMIC	RANDOM	single	ILLUMINA	Illumina HiSeq 2500	none	fastq	22A131.fastq.gz
SRR18311350	SRP333090	new	PRJNA755247	SAMN26578345	22A132	DNA-sequence of Mtb	WGS	GENOMIC	RANDOM	single	ILLUMINA	Illumina HiSeq 2500	none	fastq	22A132.fastq.gz
SRR18311349	SRP333090	new	PRJNA755247	SAMN26578346	22A133	DNA-sequence of Mtb	WGS	GENOMIC	RANDOM	single	ILLUMINA	Illumina HiSeq 2500	none	fastq	22A133.fastq.gz
SRR18311348	SRP333090	new	PRJNA755247	SAMN26578347	22A134	DNA-sequence of Mtb	WGS	GENOMIC	RANDOM	single	ILLUMINA	Illumina HiSeq 2500	none	fastq	22A134.fastq.gz
SRR18311347	SRP333090	new	PRJNA755247	SAMN26578348	22A135	DNA-sequence of Mtb	WGS	GENOMIC	RANDOM	single	ILLUMINA	Illumina HiSeq 2500	none	fastq	22A135.fastq.gz
SRR18311345	SRP333090	new	PRJNA755247	SAMN26578349	22A136	DNA-sequence of Mtb	WGS	GENOMIC	RANDOM	single	ILLUMINA	Illumina HiSeq 2500	none	fastq	22A136.fastq.gz
SRR18311344	SRP333090	new	PRJNA755247	SAMN26578350	22A137	DNA-sequence of Mtb	WGS	GENOMIC	RANDOM	single	ILLUMINA	Illumina HiSeq 2500	none	fastq	22A137.fastq.gz
SRR18311343	SRP333090	new	PRJNA755247	SAMN26578351	22A138	DNA-sequence of Mtb	WGS	GENOMIC	RANDOM	single	ILLUMINA	Illumina HiSeq 2500	none	fastq	22A138.fastq.gz
SRR18311342	SRP333090	new	PRJNA755247	SAMN26578352	22A139	DNA-sequence of Mtb	WGS	GENOMIC	RANDOM	single	ILLUMINA	Illumina HiSeq 2500	none	fastq	22A139.fastq.gz
SRR18311341	SRP333090	new	PRJNA755247	SAMN26578353	22A140	DNA-sequence of Mtb	WGS	GENOMIC	RANDOM	single	ILLUMINA	Illumina HiSeq 2500	none	fastq	22A140.fastq.gz
SRR18311340	SRP333090	new	PRJNA755247	SAMN26578354	22A141	DNA-sequence of Mtb	WGS	GENOMIC	RANDOM	single	ILLUMINA	Illumina HiSeq 2500	none	fastq	22A141.fastq.gz
SRR18311339	SRP333090	new	PRJNA755247	SAMN26578355	22A142	DNA-sequence of Mtb	WGS	GENOMIC	RANDOM	single	ILLUMINA	Illumina HiSeq 2500	none	fastq	22A142.fastq.gz
SRR18311338	SRP333090	new	PRJNA755247	SAMN26578356	22A143	DNA-sequence of Mtb	WGS	GENOMIC	RANDOM	single	ILLUMINA	Illumina HiSeq 2500	none	fastq	22A143.fastq.gz
SRR18311337	SRP333090	new	PRJNA755247	SAMN26578357	22A144	DNA-sequence of Mtb	WGS	GENOMIC	RANDOM	single	ILLUMINA	Illumina HiSeq 2500	none	fastq	22A144.fastq.gz
SRR18311336	SRP333090	new	PRJNA755247	SAMN26578358	22A145	DNA-sequence of Mtb	WGS	GENOMIC	RANDOM	single	ILLUMINA	Illumina HiSeq 2500	none	fastq	22A145.fastq.gz
SRR18311334	SRP333090	new	PRJNA755247	SAMN26578359	22A146	DNA-sequence of Mtb	WGS	GENOMIC	RANDOM	single	ILLUMINA	Illumina HiSeq 2500	none	fastq	22A146.fastq.gz
SRR18311333	SRP333090	new	PRJNA755247	SAMN26578360	22A147	DNA-sequence of Mtb	WGS	GENOMIC	RANDOM	single	ILLUMINA	Illumina HiSeq 2500	none	fastq	22A147.fastq.gz
SRR18311332	SRP333090	new	PRJNA755247	SAMN26578361	22A148	DNA-sequence of Mtb	WGS	GENOMIC	RANDOM	single	ILLUMINA	Illumina HiSeq 2500	none	fastq	22A148.fastq.gz
SRR18311331	SRP333090	new	PRJNA755247	SAMN26578362	22A149	DNA-sequence of Mtb	WGS	GENOMIC	RANDOM	single	ILLUMINA	Illumina HiSeq 2500	none	fastq	22A149.fastq.gz
SRR18311330	SRP333090	new	PRJNA755247	SAMN26578363	22A151	DNA-sequence of Mtb	WGS	GENOMIC	RANDOM	single	ILLUMINA	Illumina HiSeq 2500	none	fastq	22A151.fastq.gz
SRR18311329	SRP333090	new	PRJNA755247	SAMN26578364	22A153	DNA-sequence of Mtb	WGS	GENOMIC	RANDOM	single	ILLUMINA	Illumina HiSeq 2500	none	fastq	22A153.fastq.gz
SRR18311328	SRP333090	new	PRJNA755247	SAMN26578365	22A154	DNA-sequence of Mtb	WGS	GENOMIC	RANDOM	single	ILLUMINA	Illumina HiSeq 2500	none	fastq	22A154.fastq.gz
SRR18311327	SRP333090	new	PRJNA755247	SAMN26578366	22A155	DNA-sequence of Mtb	WGS	GENOMIC	RANDOM	single	ILLUMINA	Illumina HiSeq 2500	none	fastq	22A155.fastq.gz
SRR18311326	SRP333090	new	PRJNA755247	SAMN26578367	22A156	DNA-sequence of Mtb	WGS	GENOMIC	RANDOM	single	ILLUMINA	Illumina HiSeq 2500	none	fastq	22A156.fastq.gz
SRR18311325	SRP333090	new	PRJNA755247	SAMN26578368	22A157	DNA-sequence of Mtb	WGS	GENOMIC	RANDOM	single	ILLUMINA	Illumina HiSeq 2500	none	fastq	22A157.fastq.gz
SRR18311323	SRP333090	new	PRJNA755247	SAMN26578369	22A158	DNA-sequence of Mtb	WGS	GENOMIC	RANDOM	single	ILLUMINA	Illumina HiSeq 2500	none	fastq	22A158.fastq.gz
SRR18311322	SRP333090	new	PRJNA755247	SAMN26578370	22A159	DNA-sequence of Mtb	WGS	GENOMIC	RANDOM	single	ILLUMINA	Illumina HiSeq 2500	none	fastq	22A159.fastq.gz
SRR18311321	SRP333090	new	PRJNA755247	SAMN26578371	22A160	DNA-sequence of Mtb	WGS	GENOMIC	RANDOM	single	ILLUMINA	Illumina HiSeq 2500	none	fastq	22A160.fastq.gz
SRR18311320	SRP333090	new	PRJNA755247	SAMN26578372	22A161	DNA-sequence of Mtb	WGS	GENOMIC	RANDOM	single	ILLUMINA	Illumina HiSeq 2500	none	fastq	22A161.fastq.gz
SRR18311319	SRP333090	new	PRJNA755247	SAMN26578373	22A162	DNA-sequence of Mtb	WGS	GENOMIC	RANDOM	single	ILLUMINA	Illumina HiSeq 2500	none	fastq	22A162.fastq.gz
SRR18311318	SRP333090	new	PRJNA755247	SAMN26578374	22A163	DNA-sequence of Mtb	WGS	GENOMIC	RANDOM	single	ILLUMINA	Illumina HiSeq 2500	none	fastq	22A163.fastq.gz
SRR18311317	SRP333090	new	PRJNA755247	SAMN26578375	22A165	DNA-sequence of Mtb	WGS	GENOMIC	RANDOM	single	ILLUMINA	Illumina HiSeq 2500	none	fastq	22A165.fastq.gz
SRR18311316	SRP333090	new	PRJNA755247	SAMN26578376	22A166	DNA-sequence of Mtb	WGS	GENOMIC	RANDOM	single	ILLUMINA	Illumina HiSeq 2500	none	fastq	22A166.fastq.gz
SRR18311315	SRP333090	new	PRJNA755247	SAMN26578377	22A169	DNA-sequence of Mtb	WGS	GENOMIC	RANDOM	single	ILLUMINA	Illumina HiSeq 2500	none	fastq	22A169.fastq.gz
SRR18311314	SRP333090	new	PRJNA755247	SAMN26578378	22A170	DNA-sequence of Mtb	WGS	GENOMIC	RANDOM	single	ILLUMINA	Illumina HiSeq 2500	none	fastq	22A170.fastq.gz
SRR18311312	SRP333090	new	PRJNA755247	SAMN26578379	22A171	DNA-sequence of Mtb	WGS	GENOMIC	RANDOM	single	ILLUMINA	Illumina HiSeq 2500	none	fastq	22A171.fastq.gz
SRR18311311	SRP333090	new	PRJNA755247	SAMN26578380	22A172	DNA-sequence of Mtb	WGS	GENOMIC	RANDOM	single	ILLUMINA	Illumina HiSeq 2500	none	fastq	22A172.fastq.gz
SRR18311310	SRP333090	new	PRJNA755247	SAMN26578381	22A173	DNA-sequence of Mtb	WGS	GENOMIC	RANDOM	single	ILLUMINA	Illumina HiSeq 2500	none	fastq	22A173.fastq.gz
SRR18311309	SRP333090	new	PRJNA755247	SAMN26578382	22A175	DNA-sequence of Mtb	WGS	GENOMIC	RANDOM	single	ILLUMINA	Illumina HiSeq 2500	none	fastq	22A175.fastq.gz
SRR18311308	SRP333090	new	PRJNA755247	SAMN26578383	22A176	DNA-sequence of Mtb	WGS	GENOMIC	RANDOM	single	ILLUMINA	Illumina HiSeq 2500	none	fastq	22A176.fastq.gz
SRR18311307	SRP333090	new	PRJNA755247	SAMN26578384	22A178	DNA-sequence of Mtb	WGS	GENOMIC	RANDOM	single	ILLUMINA	Illumina HiSeq 2500	none	fastq	22A178.fastq.gz
SRR18311306	SRP333090	new	PRJNA755247	SAMN26578385	22A179	DNA-sequence of Mtb	WGS	GENOMIC	RANDOM	single	ILLUMINA	Illumina HiSeq 2500	none	fastq	22A179.fastq.gz
SRR18311305	SRP333090	new	PRJNA755247	SAMN26578386	22A182	DNA-sequence of Mtb	WGS	GENOMIC	RANDOM	single	ILLUMINA	Illumina HiSeq 2500	none	fastq	22A182.fastq.gz
SRR18311304	SRP333090	new	PRJNA755247	SAMN26578387	22A183	DNA-sequence of Mtb	WGS	GENOMIC	RANDOM	single	ILLUMINA	Illumina HiSeq 2500	none	fastq	22A183.fastq.gz
SRR18311303	SRP333090	new	PRJNA755247	SAMN26578388	22A184	DNA-sequence of Mtb	WGS	GENOMIC	RANDOM	single	ILLUMINA	Illumina HiSeq 2500	none	fastq	22A184.fastq.gz
SRR18311301	SRP333090	new	PRJNA755247	SAMN26578389	22A185	DNA-sequence of Mtb	WGS	GENOMIC	RANDOM	single	ILLUMINA	Illumina HiSeq 2500	none	fastq	22A185.fastq.gz
SRR18311300	SRP333090	new	PRJNA755247	SAMN26578390	22A186	DNA-sequence of Mtb	WGS	GENOMIC	RANDOM	single	ILLUMINA	Illumina HiSeq 2500	none	fastq	22A186.fastq.gz
SRR18311299	SRP333090	new	PRJNA755247	SAMN26578391	22A187	DNA-sequence of Mtb	WGS	GENOMIC	RANDOM	single	ILLUMINA	Illumina HiSeq 2500	none	fastq	22A187.fastq.gz
SRR18311298	SRP333090	new	PRJNA755247	SAMN26578392	22A188	DNA-sequence of Mtb	WGS	GENOMIC	RANDOM	single	ILLUMINA	Illumina HiSeq 2500	none	fastq	22A188.fastq.gz
SRR18311297	SRP333090	new	PRJNA755247	SAMN26578393	22A190	DNA-sequence of Mtb	WGS	GENOMIC	RANDOM	single	ILLUMINA	Illumina HiSeq 2500	none	fastq	22A190.fastq.gz
SRR18311296	SRP333090	new	PRJNA755247	SAMN26578394	22A194	DNA-sequence of Mtb	WGS	GENOMIC	RANDOM	single	ILLUMINA	Illumina HiSeq 2500	none	fastq	22A194.fastq.gz
SRR18311295	SRP333090	new	PRJNA755247	SAMN26578395	22A195	DNA-sequence of Mtb	WGS	GENOMIC	RANDOM	single	ILLUMINA	Illumina HiSeq 2500	none	fastq	22A195.fastq.gz
SRR18311294	SRP333090	new	PRJNA755247	SAMN26578396	22A197	DNA-sequence of Mtb	WGS	GENOMIC	RANDOM	single	ILLUMINA	Illumina HiSeq 2500	none	fastq	22A197.fastq.gz
SRR18311293	SRP333090	new	PRJNA755247	SAMN26578397	22A198	DNA-sequence of Mtb	WGS	GENOMIC	RANDOM	single	ILLUMINA	Illumina HiSeq 2500	none	fastq	22A198.fastq.gz
SRR18311292	SRP333090	new	PRJNA755247	SAMN26578398	22A199	DNA-sequence of Mtb	WGS	GENOMIC	RANDOM	single	ILLUMINA	Illumina HiSeq 2500	none	fastq	22A199.fastq.gz
SRR18311290	SRP333090	new	PRJNA755247	SAMN26578399	22A200	DNA-sequence of Mtb	WGS	GENOMIC	RANDOM	single	ILLUMINA	Illumina HiSeq 2500	none	fastq	22A200.fastq.gz
SRR18311289	SRP333090	new	PRJNA755247	SAMN26578400	22A201	DNA-sequence of Mtb	WGS	GENOMIC	RANDOM	single	ILLUMINA	Illumina HiSeq 2500	none	fastq	22A201.fastq.gz
SRR18311288	SRP333090	new	PRJNA755247	SAMN26578401	22A202	DNA-sequence of Mtb	WGS	GENOMIC	RANDOM	single	ILLUMINA	Illumina HiSeq 2500	none	fastq	22A202.fastq.gz
SRR18311287	SRP333090	new	PRJNA755247	SAMN26578402	22A203	DNA-sequence of Mtb	WGS	GENOMIC	RANDOM	single	ILLUMINA	Illumina HiSeq 2500	none	fastq	22A203.fastq.gz
SRR18311286	SRP333090	new	PRJNA755247	SAMN26578403	22A204	DNA-sequence of Mtb	WGS	GENOMIC	RANDOM	single	ILLUMINA	Illumina HiSeq 2500	none	fastq	22A204.fastq.gz
SRR18311285	SRP333090	new	PRJNA755247	SAMN26578404	22A206	DNA-sequence of Mtb	WGS	GENOMIC	RANDOM	single	ILLUMINA	Illumina HiSeq 2500	none	fastq	22A206.fastq.gz
SRR18311284	SRP333090	new	PRJNA755247	SAMN26578405	22A207	DNA-sequence of Mtb	WGS	GENOMIC	RANDOM	single	ILLUMINA	Illumina HiSeq 2500	none	fastq	22A207.fastq.gz
SRR18311283	SRP333090	new	PRJNA755247	SAMN26578406	22A208	DNA-sequence of Mtb	WGS	GENOMIC	RANDOM	single	ILLUMINA	Illumina HiSeq 2500	none	fastq	22A208.fastq.gz
SRR18311282	SRP333090	new	PRJNA755247	SAMN26578407	22A209	DNA-sequence of Mtb	WGS	GENOMIC	RANDOM	single	ILLUMINA	Illumina HiSeq 2500	none	fastq	22A209.fastq.gz
SRR18311281	SRP333090	new	PRJNA755247	SAMN26578408	22A210	DNA-sequence of Mtb	WGS	GENOMIC	RANDOM	single	ILLUMINA	Illumina HiSeq 2500	none	fastq	22A210.fastq.gz
SRR18311279	SRP333090	new	PRJNA755247	SAMN26578409	22A211	DNA-sequence of Mtb	WGS	GENOMIC	RANDOM	single	ILLUMINA	Illumina HiSeq 2500	none	fastq	22A211.fastq.gz
SRR18311278	SRP333090	new	PRJNA755247	SAMN26578410	22A212	DNA-sequence of Mtb	WGS	GENOMIC	RANDOM	single	ILLUMINA	Illumina HiSeq 2500	none	fastq	22A212.fastq.gz
SRR18311277	SRP333090	new	PRJNA755247	SAMN26578411	22A213	DNA-sequence of Mtb	WGS	GENOMIC	RANDOM	single	ILLUMINA	Illumina HiSeq 2500	none	fastq	22A213.fastq.gz
SRR18311276	SRP333090	new	PRJNA755247	SAMN26578412	22A214	DNA-sequence of Mtb	WGS	GENOMIC	RANDOM	single	ILLUMINA	Illumina HiSeq 2500	none	fastq	22A214.fastq.gz
SRR18311275	SRP333090	new	PRJNA755247	SAMN26578413	22A215	DNA-sequence of Mtb	WGS	GENOMIC	RANDOM	single	ILLUMINA	Illumina HiSeq 2500	none	fastq	22A215.fastq.gz
SRR18311274	SRP333090	new	PRJNA755247	SAMN26578414	22A217	DNA-sequence of Mtb	WGS	GENOMIC	RANDOM	single	ILLUMINA	Illumina HiSeq 2500	none	fastq	22A217.fastq.gz
SRR18311273	SRP333090	new	PRJNA755247	SAMN26578415	22A218	DNA-sequence of Mtb	WGS	GENOMIC	RANDOM	single	ILLUMINA	Illumina HiSeq 2500	none	fastq	22A218.fastq.gz
SRR18311272	SRP333090	new	PRJNA755247	SAMN26578416	22A220	DNA-sequence of Mtb	WGS	GENOMIC	RANDOM	single	ILLUMINA	Illumina HiSeq 2500	none	fastq	22A220.fastq.gz
SRR18311271	SRP333090	new	PRJNA755247	SAMN26578417	22A222	DNA-sequence of Mtb	WGS	GENOMIC	RANDOM	single	ILLUMINA	Illumina HiSeq 2500	none	fastq	22A222.fastq.gz
SRR18311270	SRP333090	new	PRJNA755247	SAMN26578418	22A223	DNA-sequence of Mtb	WGS	GENOMIC	RANDOM	single	ILLUMINA	Illumina HiSeq 2500	none	fastq	22A223.fastq.gz
SRR18311268	SRP333090	new	PRJNA755247	SAMN26578419	22A224	DNA-sequence of Mtb	WGS	GENOMIC	RANDOM	single	ILLUMINA	Illumina HiSeq 2500	none	fastq	22A224.fastq.gz
SRR18311267	SRP333090	new	PRJNA755247	SAMN26578420	22A225	DNA-sequence of Mtb	WGS	GENOMIC	RANDOM	single	ILLUMINA	Illumina HiSeq 2500	none	fastq	22A225.fastq.gz
SRR18311266	SRP333090	new	PRJNA755247	SAMN26578421	22A226	DNA-sequence of Mtb	WGS	GENOMIC	RANDOM	single	ILLUMINA	Illumina HiSeq 2500	none	fastq	22A226.fastq.gz
SRR18311265	SRP333090	new	PRJNA755247	SAMN26578422	22A227	DNA-sequence of Mtb	WGS	GENOMIC	RANDOM	single	ILLUMINA	Illumina HiSeq 2500	none	fastq	22A227.fastq.gz
SRR18311264	SRP333090	new	PRJNA755247	SAMN26578423	22A228	DNA-sequence of Mtb	WGS	GENOMIC	RANDOM	single	ILLUMINA	Illumina HiSeq 2500	none	fastq	22A228.fastq.gz
SRR18311263	SRP333090	new	PRJNA755247	SAMN26578424	22A229	DNA-sequence of Mtb	WGS	GENOMIC	RANDOM	single	ILLUMINA	Illumina HiSeq 2500	none	fastq	22A229.fastq.gz
SRR18311262	SRP333090	new	PRJNA755247	SAMN26578425	22A236	DNA-sequence of Mtb	WGS	GENOMIC	RANDOM	single	ILLUMINA	Illumina HiSeq 2500	none	fastq	22A236.fastq.gz
